# Supplementary material for: Mapping person-to-person variation in viral mutations that escape polyclonal serum targeting influenza hemagglutinin
Source: eLife. 2019 Aug 27;8:e49324. doi: 10.7554/eLife.49324 (PMC6711711; doi:10.7554/eLife.49324)
Supplement: Supplementary file 1. — The first column of this Excel document lists all sites of relevance in H3 numbering. The second and third column indicates which sites have been assigned to antigenic regions A, B, C, D, or E according to Table 1 of Wiley et al. (1981) or SI Table 1 of Shih et al. (2007) (sites listed in those papers but not assigned a labeled antigenic region are not included in the columns). The remaining columns indicate which sites are under strong selection from any antibody/serum in each set. [file elife-49324-supp1.xlsx]

## Sheet: Sheet1
residue in HA (H3 numbering)	Wiley et al (Table 1)	Shih et al (SI Table 1)	antibodies binding near receptor binding pocket (Fig 2A)	antibodies binding lower on HA head (Fig 2C)	human sera 2009-2010 (Fig 3A)	human sera post-2015 vaccine (Fig 5A)	ferret sera (Fig 6A)
50		C					X
53	C	C		X
54	C	C		X
57		E		X
62		E
63	E	E
67		E
75		E
78	E	E
80				X
81		E		X
82		E		X
83	E	E		X
92		E
94		E
121		D		X
122	A	A		X
124		A
126		A
131		A
133	A	A
135		A
137	A	A
140	A
141	A
142	A	A					X
143	A	A
144	A	A			X	X	X
145	A	A				X
146	A	A
155	B	B
156		B
157		B	X		X		X
158		B	X
159		B	X		X	X	X
160		B	X		X	X	X
161						X
163		B
164		B
172		D
173		D
174	D	D
186	B	B
188	B	B		X
189	B	B				X	X
190		B
192		B				X
193	B	B	X		X	X	X
196		B
197		B
201	D	D
205		D
207	D	D				X
208	D
210				X
213		D
217	D	D
220	D			X		X
222			X		X	X	X
224						X
225						X
226		D
227		D	X			X
242	D	D
244		D	X	X	X	X
248		D
259				X
260		E
262		E
275	C	C					X
276		C
278	C	C
299		C
307		C
HA2(61)				X
HA2(78)				X
