# Supplementary material for: Mapping person-to-person variation in viral mutations that escape polyclonal serum targeting influenza hemagglutinin
Source: eLife. 2019 Aug 27;8:e49324. doi: 10.7554/eLife.49324 (PMC6711711; doi:10.7554/eLife.49324)
Supplement: Supplementary file 2. — The IC50 values are not extrapolated, and so are shown as upper or lower bounds if they fall outside the range of the measurements. For sera, the IC50s are the serum dilution; for antibodies they are the antibody concentration in μg/ml. This CSV file is also available at https://github.com/jbloomlab/map_flu_serum_Perth2009_H3_HA/blob/master/results/neutralization_assays/neut_assay_figs_fit_params.csv. [file elife-49324-supp2.csv]

serum	virus	ic50_str	slope	top	bottom
2009-age-53	wt	0.00124	1.78	1	0
2009-age-53	syn	0.00153	2.32	1	0
2009-age-53	L157D	0.00481	1.98	1	0
2009-age-53	K189D	0.000548	1.86	1	0
2009-age-53	K160T	0.00338	2.12	1	0
2009-age-53	F193D	0.00234	1.86	1	0
2009-age-53	F159G	0.00122	1.94	1	0
2009-age-53-plus-2-months	wt	0.00172	1.21	1	0
2009-age-53-plus-2-months	L157D	0.00931	2.64	1	0
2009-age-53-plus-2-months	K160T	0.00387	2.21	1	0
2009-age-53-plus-2-months	F193D	0.00418	1.84	1	0
2009-age-64	wt	0.000318	2.25	1	0
2009-age-64	syn	0.000386	1.67	1	0
2009-age-64	L157D	0.000213	1.78	1	0
2009-age-64	K189D	0.000258	1.55	1	0
2009-age-64	K160T	0.000649	1.98	1	0
2009-age-64	F193D	0.000386	2.07	1	0
2009-age-64	F159G	0.0108	3.3	1	0
2009-age-65	wt	0.000328	2.01	1	0
2009-age-65	syn	0.000412	2.11	1	0
2009-age-65	N121E	0.000332	1.99	1	0
2009-age-65	L157D	0.00027	2	1	0
2009-age-65	K189D	0.000202	1.6	1	0
2009-age-65	K160T	0.00145	2.57	1	0
2009-age-65	F193D	>0.0109	21.6	1	0
2009-age-65	F159G	0.000805	1.97	1	0
2010-age-21	wt	0.00118	1.99	1	0
2010-age-21	syn	0.00164	2.59	1	0
2010-age-21	L157D	0.00107	2.08	1	0
2010-age-21	K189D	0.0018	2.13	1	0
2010-age-21	K160T	0.00329	2.52	1	0
2010-age-21	F193D	>0.014	10.4	1	0
2010-age-21	F159G	0.00148	2.36	1	0
2015-age-25-prevacc	wt	0.00126	2.43	1	0
2015-age-25-prevacc	R220D	>0.0102	24	1	0
2015-age-25-prevacc	K189D	0.000868	1.78	1	0
2015-age-25-prevacc	F159G	>0.0102	9.59	1	0
2015-age-25-vacc	wt	8.54e-05	2.61	1	0
2015-age-25-vacc	R220D	0.000141	3.15	1	0
2015-age-25-vacc	K189D	0.000132	1.94	1	0
2015-age-25-vacc	F159G	>0.00117	1.17	1	0
2015-age-29-prevacc	wt	0.00637	2.06	1	0
2015-age-29-prevacc	K144E	0.00561	1.92	1	0
2015-age-29-prevacc	F159G	0.00954	3.34	1	0
2015-age-29-vacc	wt	0.000299	3.21	1	0
2015-age-29-vacc	K144E	0.000559	3.47	1	0
2015-age-29-vacc	F159G	0.000293	2.98	1	0
2015-age-48-prevacc	wt	>0.00617	2.13	1	0
2015-age-48-vacc	wt	8.33e-05	1.78	1	0
2015-age-48-vacc	K189D	0.000413	1.31	1	0
2015-age-48-vacc	K144E	7.23e-05	2.39	1	0
2015-age-48-vacc	F159G	0.000149	1.46	1	0
2015-age-49-prevacc	wt	>0.00617	0.303	1	0
2015-age-49-vacc	wt	0.00343	1.77	1	0
antibody-1C04	wt	0.0868	1.44	1	0
antibody-1C04	K82A	>5	9.51	1	0
antibody-4C01	wt	0.0207	2.77	1	0
antibody-4C01	K160T	0.0202	2.27	1	0
antibody-4C01	F193D	>0.5	10.3	1	0
antibody-4F03	wt	0.362	1.5	1	0
antibody-4F03	N121E	>3	9.58	1	0
antibody-4F03	F193D	0.13	1.82	1	0
antibody-4F03	F159G	0.0649	1.83	1	0
antibody-5A01	wt	0.0884	2.1	1	0
antibody-5A01	K160T	0.549	1.85	1	0
antibody-5A01	F159G	>1	1.38	1	0
ferret-Pitt-1-postinf	wt	9.84e-05	2.66	1	0
ferret-Pitt-1-postinf	K189D	0.000292	2.01	1	0
ferret-Pitt-1-postinf	K144E	0.000176	3.17	1	0
ferret-Pitt-1-postinf	F193D	0.000484	3.94	1	0
ferret-Pitt-1-postinf	F159G	0.000186	2.02	1	0
ferret-Pitt-1-preinf	wt	>0.00617	8.57	1	0
ferret-Pitt-2-postinf	wt	0.000343	2.67	1	0
ferret-Pitt-2-postinf	L157D	0.000486	2.96	1	0
ferret-Pitt-2-postinf	K189D	0.000724	2.61	1	0
ferret-Pitt-2-postinf	K144E	0.000636	2.8	1	0
ferret-Pitt-2-postinf	F193D	0.0012	3.1	1	0
ferret-Pitt-2-postinf	F159G	0.000341	2.25	1	0
ferret-Pitt-2-preinf	wt	>0.00206	9.76	1	0
ferret-Pitt-3-postinf	wt	0.000375	2.44	1	0
ferret-Pitt-3-postinf	L157D	0.000265	1.91	1	0
ferret-Pitt-3-postinf	K189D	0.00113	1.98	1	0
ferret-Pitt-3-postinf	K160T	0.000471	2.38	1	0
ferret-Pitt-3-postinf	F193D	0.00505	3.13	1	0
ferret-Pitt-3-preinf	wt	>0.00617	8.59	1	0
ferret-WHO-Perth2009	wt	0.00476	2.11	1	0
ferret-WHO-Victoria2011	wt	0.00192	2.26	1	0
ferret-WHO-Victoria2011	K189D	0.0115	3.01	1	0
ferret-WHO-Victoria2011	K160T	0.00871	2.42	1	0
ferret-WHO-Victoria2011	F193D	>0.0125	2.56	1	0
ferret-WHO-Victoria2011	F159G	0.00601	2.52	1	0
