# Supplementary material for: Mapping person-to-person variation in viral mutations that escape polyclonal serum targeting influenza hemagglutinin
Source: eLife. 2019 Aug 27;8:e49324. doi: 10.7554/eLife.49324 (PMC6711711; doi:10.7554/eLife.49324)
Supplement: Supplementary file 3. — For sera, the values indicate the dilution of serum. For antibodies, they are the concentration in μµg/ml. For serum/antibody mixes, they are the dilution of serum followed by the antibody concentration in µg/ml. These dilutions/concentrations were chosen to give the desired percent of viral infectivity remaining for the libraries after treatment (see Supplementary file 4). The dashed vertical lines in Figure 3B, Figure 4B, Figure 5, and Figure 6 indicate the average concentration of serum used across the replicates. This CSV file is also available at https://github.com/jbloomlab/map_flu_serum_Perth2009_H3_HA/blob/master/results/selection_tables/serum_dilution_table.csv. [file elife-49324-supp3.csv]

serum_group	serum_name_formatted	lib1	lib2	lib3
Hensley_sera	2015-age-25-prevacc	0.0075	0.005	0.005
Hensley_sera	2015-age-25-vacc	0.00125	0.0005	0.0005
Hensley_sera	2015-age-29-prevacc	0.0185	0.0125	0.015
Hensley_sera	2015-age-29-vacc	0.002	0.000875	0.00075
Hensley_sera	2015-age-48-prevacc	0.0185	0.0175	0.0175
Hensley_sera	2015-age-48-vacc	0.000875	0.000375	0.000375
Hensley_sera	2015-age-49-prevacc	0.0185	0.0185	0.0185
Hensley_sera	2015-age-49-vacc	0.0185	0.01	0.005
VIDD_sera	2009-age-53	0.00875	0.00375	0.00375
VIDD_sera	2009-age-53-plus-2-months	0.0075	0.0045	0.00625
VIDD_sera	2009-age-64	0.004	0.001675	0.00375
VIDD_sera	2009-age-65	0.003375	0.000875	0.002
VIDD_sera	2010-age-21	0.0175	0.0045	0.0075
antibody_lower_head	antibody-1C04		16.0	18.0
antibody_lower_head	antibody-4F03	1.0	1.5	1.4
antibody_region_B	antibody-3C04	0.1	0.65
antibody_region_B	antibody-3C06	0.1	0.55
antibody_region_B	antibody-4C01	0.2	0.60
antibody_region_B	antibody-5A01	0.07	0.025	0.025
ferret	ferret-Pitt-1-postinf	0.00075	0.000175	0.000375
ferret	ferret-Pitt-1-preinf	0.00075	0.00075	0.00075
ferret	ferret-Pitt-2-postinf	0.0025	0.000625	0.00125
ferret	ferret-Pitt-2-preinf	0.001	0.0025	0.0025
ferret	ferret-Pitt-3-postinf	0.00225	0.001375	0.00175
ferret	ferret-Pitt-3-preinf	0.00225	0.00625	0.00625
ferret	ferret-WHO-Perth2009	0.0185	0.0075	0.0075
ferret	ferret-WHO-Victoria2011	0.00625	0.0025	0.0025
serum_mAb_spike	2009-age-65-with-hi-4F03	0.003375+2	0.000875+1.5	0.002+1.4
serum_mAb_spike	2009-age-65-with-low-4F03	0.003375+0.3	0.000875+0.3	0.002+0.3
serum_mAb_spike	2009-age-65-with-mid-4F03	0.003375+1	0.000875+0.7	0.002+0.75
