# Supplementary material for: Mapping person-to-person variation in viral mutations that escape polyclonal serum targeting influenza hemagglutinin
Source: eLife. 2019 Aug 27;8:e49324. doi: 10.7554/eLife.49324 (PMC6711711; doi:10.7554/eLife.49324)
Supplement: Supplementary file 4. — This CSV file is also at https://github.com/jbloomlab/map_flu_serum_Perth2009_H3_HA/blob/master/results/selection_tables/serum_dilution_table.csv. [file elife-49324-supp4.csv]

serum_group	serum_name_formatted	lib1	lib2	lib3
Hensley_sera	2015-age-25-prevacc	6.9	2.31	1.57
Hensley_sera	2015-age-25-vacc	1.53	0.81	1.64
Hensley_sera	2015-age-29-prevacc	9.48	7.57	3.3
Hensley_sera	2015-age-29-vacc	1.54	1.11	1.92
Hensley_sera	2015-age-48-prevacc	13.82	20.32	18.4
Hensley_sera	2015-age-48-vacc	4.58	4.68	4.06
Hensley_sera	2015-age-49-prevacc	19.62	11.86	27.74
Hensley_sera	2015-age-49-vacc	5.48	1.09	7.79
VIDD_sera	2009-age-53	3.74	2.03	6.22
VIDD_sera	2009-age-53-plus-2-months	5.98	1.73	1.12
VIDD_sera	2009-age-64	10.74	0.87	0.26
VIDD_sera	2009-age-65	1.77	5.24	5.58
VIDD_sera	2010-age-21	4.08	5.95	3.68
antibody_lower_head	antibody-1C04		10.319	7.904
antibody_lower_head	antibody-4F03	3.47	3.71	0.84
antibody_region_B	antibody-3C04	0.0777	0.0331
antibody_region_B	antibody-3C06	0.0688	0.01
antibody_region_B	antibody-4C01	0.11900000000000001	0.0185
antibody_region_B	antibody-5A01	4.32	1.36	1.02
ferret	ferret-Pitt-1-postinf	4.36	5.35	1.69
ferret	ferret-Pitt-1-preinf	100.0	100.0	100.0
ferret	ferret-Pitt-2-postinf	3.45	1.88	3.04
ferret	ferret-Pitt-2-preinf	100.0	100.0	100.0
ferret	ferret-Pitt-3-postinf	8.77	1.7	5.78
ferret	ferret-Pitt-3-preinf	100.0	100.0	100.0
ferret	ferret-WHO-Perth2009	2.32	1.88	4.1
ferret	ferret-WHO-Victoria2011	1.26	3.9	3.62
serum_mAb_spike	2009-age-65-with-hi-4F03	0.0016	0.04	0.0032
serum_mAb_spike	2009-age-65-with-low-4F03	0.03	5.0	0.204
serum_mAb_spike	2009-age-65-with-mid-4F03	0.0037	0.46	0.0077
