# Supplementary material for: Mapping person-to-person variation in viral mutations that escape polyclonal serum targeting influenza hemagglutinin
Source: eLife. 2019 Aug 27;8:e49324. doi: 10.7554/eLife.49324 (PMC6711711; doi:10.7554/eLife.49324)
Supplement: Supplementary file 5. [file elife-49324-supp5.zip]

Archive with 3 entries (2 files):
- supplementary_file_5.html
- __MACOSX/
- __MACOSX/._supplementary_file_5.html
