# Supplementary material for: Mapping person-to-person variation in viral mutations that escape polyclonal serum targeting influenza hemagglutinin
Source: eLife. 2019 Aug 27;8:e49324. doi: 10.7554/eLife.49324 (PMC6711711; doi:10.7554/eLife.49324)
Supplement: Supplementary file 6. [file elife-49324-supp6.gb]

LOCUS       pHAGE2_EF1aInt_T        8677 bp ds-DNA     linear       25-FEB-2016
DEFINITION  .
ACCESSION   
VERSION     
SOURCE      .
  ORGANISM  .
COMMENT     Encodes the influenza A/Perth/67/2009 HA gene with two tissue
            culture adaptation mutations (G78D, T212I by H3 numbering) that
            were obtained following six serial passages of the Perth/2009 virus
            (expressing the Perth/09 HA and NA + WSN internals) in
            MDCK-SIAT1-TMPRSS2 cells. The Perth/2009 HA gene is in a lentiviral
            backbone plasmid under control of a human EF1a promoter containing
            an intron. The gene was cloned into this plasmid by a double
            digestion of plasmid #483 with NotI/BamHI followed by In-Fusion.
            Note that the Perth/2009 HA gene also contains a BamHI site near
            the 3' end of the gene. *Confirmed by sequencing from nt 3323-5181
            (Juhye Lee, 02/25/2016)
COMMENT     
COMMENT     ApEinfo:methylated:1
FEATURES             Location/Qualifiers
     LTR             1..636
                     /gene="LTR"
                     /vntifkey="19"
                     /note="Long Terminal Repeat"
                     /label=5'\LTR
                     /ApEinfo_fwdcolor=#86f71d
                     /ApEinfo_revcolor=#d7336f
                     /ApEinfo_graphicformat=arrow_data {{0 1 2 0 0 -1} {} 0}
                     width 5 offset 0
     misc_feature    5764..5778
                     /vntifkey="21"
                     /note="PolyPurine Tract"
                     /label=HIV\PPT
                     /ApEinfo_fwdcolor=#7eff74
                     /ApEinfo_revcolor=#7eff74
                     /ApEinfo_graphicformat=arrow_data {{0 1 2 0 0 -1} {} 0}
                     width 5 offset 0
     misc_feature    5953..6035
                     /vntifkey="21"
                     /note="HIV U5"
                     /label=HIV\U5
                     /ApEinfo_fwdcolor=#7eff74
                     /ApEinfo_revcolor=#7eff74
                     /ApEinfo_graphicformat=arrow_data {{0 1 2 0 0 -1} {} 0}
                     width 5 offset 0
     misc_feature    5856..5952
                     /vntifkey="21"
                     /label=HIV\R
                     /ApEinfo_fwdcolor=#7eff74
                     /ApEinfo_revcolor=#7eff74
                     /ApEinfo_graphicformat=arrow_data {{0 1 2 0 0 -1} {} 0}
                     width 5 offset 0
     misc_feature    637..1155
                     /gene="psi"
                     /product="pbs-gag"
                     /vntifkey="21"
                     /note="PSI Packaging Sequence"
                     /label=PSI
                     /ApEinfo_fwdcolor=#7eff74
                     /ApEinfo_revcolor=#7eff74
                     /ApEinfo_graphicformat=arrow_data {{0 1 2 0 0 -1} {} 0}
                     width 5 offset 0
     misc_feature    1303..1536
                     /gene="rre"
                     /product="minimal RRE"
                     /vntifkey="21"
                     /note="Rev Responsive Element"
                     /label=RRE
                     /ApEinfo_fwdcolor=#7eff74
                     /ApEinfo_revcolor=#7eff74
                     /ApEinfo_graphicformat=arrow_data {{0 1 2 0 0 -1} {} 0}
                     width 5 offset 0
     misc_feature    2034..2211
                     /gene="cppt"
                     /vntifkey="21"
                     /note="Central Poly Purine Track"
                     /label=HIV\cpPu\(Trip)
                     /ApEinfo_fwdcolor=#7eff74
                     /ApEinfo_revcolor=#7eff74
                     /ApEinfo_graphicformat=arrow_data {{0 1 2 0 0 -1} {} 0}
                     width 5 offset 0
     primer_bind     401..421
                     /vntifkey="28"
                     /label=pHAGE-S501-1000
                     /ApEinfo_fwdcolor=#14c0bd
                     /ApEinfo_revcolor=#4ec02b
                     /ApEinfo_graphicformat=arrow_data {{0 1 2 0 0 -1} {} 0}
                     width 5 offset 0
     misc_feature    5118..5709
                     /gene="WPRE"
                     /vntifkey="21"
                     /note="Woodchuck Hepatitis Virus Posttranscriptional
                     Regulatory Element"
                     /label=WPRE
                     /ApEinfo_fwdcolor=#7eff74
                     /ApEinfo_revcolor=#7eff74
                     /ApEinfo_graphicformat=arrow_data {{0 1 2 0 0 -1} {} 0}
                     width 5 offset 0
     primer_bind     898..919
                     /vntifkey="28"
                     /label=pHAGE-S1001-1500
                     /ApEinfo_fwdcolor=#14c0bd
                     /ApEinfo_revcolor=#4ec02b
                     /ApEinfo_graphicformat=arrow_data {{0 1 2 0 0 -1} {} 0}
                     width 5 offset 0
     CDS             6291..7130
                     /gene="AMPr"
                     /product="beta-lactamase (mature form)"
                     /vntifkey="4"
                     /note="Ampicillin Resistance Gene"
                     /label=AMPr
                     /ApEinfo_fwdcolor=#e9d024
                     /ApEinfo_revcolor=#e9d024
                     /ApEinfo_graphicformat=arrow_data {{0 1 2 0 0 -1} {} 0}
                     width 5 offset 0
     LTR             5714..6035
                     /vntifkey="19"
                     /label=3'\LTR
                     /ApEinfo_fwdcolor=#86f71d
                     /ApEinfo_revcolor=#d7336f
                     /ApEinfo_graphicformat=arrow_data {{0 1 2 0 0 -1} {} 0}
                     width 5 offset 0
     primer_bind     1391..1417
                     /vntifkey="28"
                     /label=pHAGE-S1501-2000
                     /ApEinfo_fwdcolor=#14c0bd
                     /ApEinfo_revcolor=#4ec02b
                     /ApEinfo_graphicformat=arrow_data {{0 1 2 0 0 -1} {} 0}
                     width 5 offset 0
     rep_origin      7359..7892
                     /gene="ORI"
                     /product="ColE1 origin of replication"
                     /vntifkey="33"
                     /note="Bacterial Origin of Replication"
                     /label=ORI
                     /ApEinfo_fwdcolor=#999999
                     /ApEinfo_revcolor=#999999
                     /ApEinfo_graphicformat=arrow_data {{0 1 2 0 0 -1} {} 0}
                     width 5 offset 0
     primer_bind     1898..1922
                     /vntifkey="28"
                     /label=pHAGE-S2001-2500
                     /ApEinfo_fwdcolor=#14c0bd
                     /ApEinfo_revcolor=#4ec02b
                     /ApEinfo_graphicformat=arrow_data {{0 1 2 0 0 -1} {} 0}
                     width 5 offset 0
     misc_feature    8129..8252
                     /gene="SV40 ori"
                     /vntifkey="21"
                     /label=SV40\ori
                     /ApEinfo_fwdcolor=#7eff74
                     /ApEinfo_revcolor=#7eff74
                     /ApEinfo_graphicformat=arrow_data {{0 1 2 0 0 -1} {} 0}
                     width 5 offset 0
     primer_bind     complement(158..179)
                     /vntifkey="28"
                     /label=pHAGE-A0050-8050
                     /ApEinfo_fwdcolor=#14c0bd
                     /ApEinfo_revcolor=#4ec02b
                     /ApEinfo_graphicformat=arrow_data {{0 1 2 0 0 -1} {} 0}
                     width 5 offset 0
     primer_bind     8572..8600
                     /vntifkey="28"
                     /label=pHAGE-S1-500
                     /ApEinfo_fwdcolor=#14c0bd
                     /ApEinfo_revcolor=#4ec02b
                     /ApEinfo_graphicformat=arrow_data {{0 1 2 0 0 -1} {} 0}
                     width 5 offset 0
     primer_bind     complement(667..690)
                     /vntifkey="28"
                     /label=pHAGE-A0550-0050
                     /ApEinfo_fwdcolor=#14c0bd
                     /ApEinfo_revcolor=#4ec02b
                     /ApEinfo_graphicformat=arrow_data {{0 1 2 0 0 -1} {} 0}
                     width 5 offset 0
     primer_bind     complement(1166..1189)
                     /vntifkey="28"
                     /label=pHAGE-A1050-0550
                     /ApEinfo_fwdcolor=#14c0bd
                     /ApEinfo_revcolor=#4ec02b
                     /ApEinfo_graphicformat=arrow_data {{0 1 2 0 0 -1} {} 0}
                     width 5 offset 0
     primer_bind     complement(1650..1678)
                     /vntifkey="28"
                     /label=pHAGE-A1550-1050
                     /ApEinfo_fwdcolor=#14c0bd
                     /ApEinfo_revcolor=#4ec02b
                     /ApEinfo_graphicformat=arrow_data {{0 1 2 0 0 -1} {} 0}
                     width 5 offset 0
     primer_bind     complement(2084..2112)
                     /vntifkey="28"
                     /label=pHAGE-A2050-1550
                     /ApEinfo_fwdcolor=#14c0bd
                     /ApEinfo_revcolor=#4ec02b
                     /ApEinfo_graphicformat=arrow_data {{0 1 2 0 0 -1} {} 0}
                     width 5 offset 0
     misc_feature    455..551
                     /vntifkey="21"
                     /note="HIV Repeat Region"
                     /label=HIV\R(1)
                     /ApEinfo_label=HIV\R
                     /ApEinfo_fwdcolor=#7eff74
                     /ApEinfo_revcolor=#7eff74
                     /ApEinfo_graphicformat=arrow_data {{0 1 2 0 0 -1} {} 0}
                     width 5 offset 0
     primer_bind     5377..5397
                     /vntifkey="28"
                     /label=pHAGE-S4001-4500
                     /ApEinfo_fwdcolor=#14c0bd
                     /ApEinfo_revcolor=#4ec02b
                     /ApEinfo_graphicformat=arrow_data {{0 1 2 0 0 -1} {} 0}
                     width 5 offset 0
     misc_feature    636..658
                     /vntifkey="21"
                     /note="tRNA binding site for Lysine tRNA"
                     /label=PBS-K
                     /ApEinfo_fwdcolor=#7eff74
                     /ApEinfo_revcolor=#7eff74
                     /ApEinfo_graphicformat=arrow_data {{0 1 2 0 0 -1} {} 0}
                     width 5 offset 0
     primer_bind     6067..6089
                     /vntifkey="28"
                     /label=pHAGE-S6001-6500
                     /ApEinfo_fwdcolor=#14c0bd
                     /ApEinfo_revcolor=#4ec02b
                     /ApEinfo_graphicformat=arrow_data {{0 1 2 0 0 -1} {} 0}
                     width 5 offset 0
     misc_feature    697..806
                     /vntifkey="21"
                     /label=HIV-PSI
                     /ApEinfo_fwdcolor=#7eff74
                     /ApEinfo_revcolor=#7eff74
                     /ApEinfo_graphicformat=arrow_data {{0 1 2 0 0 -1} {} 0}
                     width 5 offset 0
     primer_bind     6540..6564
                     /vntifkey="28"
                     /label=pHAGE-S6501-7000
                     /ApEinfo_fwdcolor=#14c0bd
                     /ApEinfo_revcolor=#4ec02b
                     /ApEinfo_graphicformat=arrow_data {{0 1 2 0 0 -1} {} 0}
                     width 5 offset 0
     misc_feature    807..1144
                     /vntifkey="21"
                     /note="HIV gag sequence 351bp to 688bp"
                     /label=HR-ePSI
                     /ApEinfo_fwdcolor=#7eff74
                     /ApEinfo_revcolor=#7eff74
                     /ApEinfo_graphicformat=arrow_data {{0 1 2 0 0 -1} {} 0}
                     width 5 offset 0
     primer_bind     7060..7084
                     /vntifkey="28"
                     /label=pHAGE-S7001-7500
                     /ApEinfo_fwdcolor=#14c0bd
                     /ApEinfo_revcolor=#4ec02b
                     /ApEinfo_graphicformat=arrow_data {{0 1 2 0 0 -1} {} 0}
                     width 5 offset 0
     misc_feature    552..636
                     /vntifkey="21"
                     /note="HIV U5"
                     /label=HIV\U5(1)
                     /ApEinfo_label=HIV\U5
                     /ApEinfo_fwdcolor=#7eff74
                     /ApEinfo_revcolor=#7eff74
                     /ApEinfo_graphicformat=arrow_data {{0 1 2 0 0 -1} {} 0}
                     width 5 offset 0
     primer_bind     7564..7588
                     /vntifkey="28"
                     /label=pHAGE-S7501-8000
                     /ApEinfo_fwdcolor=#14c0bd
                     /ApEinfo_revcolor=#4ec02b
                     /ApEinfo_graphicformat=arrow_data {{0 1 2 0 0 -1} {} 0}
                     width 5 offset 0
     misc_feature    1..454
                     /vntifkey="21"
                     /note="Full Length HIV U3"
                     /label=HIV\U3
                     /ApEinfo_fwdcolor=#7eff74
                     /ApEinfo_revcolor=#7eff74
                     /ApEinfo_graphicformat=arrow_data {{0 1 2 0 0 -1} {} 0}
                     width 5 offset 0
     primer_bind     8067..8086
                     /vntifkey="28"
                     /label=pHAGE-S8001-8500
                     /ApEinfo_fwdcolor=#14c0bd
                     /ApEinfo_revcolor=#4ec02b
                     /ApEinfo_graphicformat=arrow_data {{0 1 2 0 0 -1} {} 0}
                     width 5 offset 0
     mutation        833..834
                     /vntifkey="62"
                     /note="Filled in Cla Site from original HIV genome to
                     disrupt gag polyprotein ORF"
                     /label=Fill-in
                     /ApEinfo_fwdcolor=pink
                     /ApEinfo_revcolor=pink
                     /ApEinfo_graphicformat=arrow_data {{0 1 2 0 0 -1} {} 0}
                     width 5 offset 0
     splicing_signal 744..745
                     /vntifkey="38"
                     /note="Major 5' Splice Donor 289"
                     /label=5'\SD\289
                     /ApEinfo_fwdcolor=pink
                     /ApEinfo_revcolor=pink
                     /ApEinfo_graphicformat=arrow_data {{0 1 2 0 0 -1} {} 0}
                     width 5 offset 0
     splicing_signal 1911..1912
                     /vntifkey="38"
                     /label=SA\7925
                     /ApEinfo_fwdcolor=pink
                     /ApEinfo_revcolor=pink
                     /ApEinfo_graphicformat=arrow_data {{0 1 2 0 0 -1} {} 0}
                     width 5 offset 0
     splicing_signal 2188..2189
                     /vntifkey="38"
                     /label=SA\4459
                     /ApEinfo_fwdcolor=pink
                     /ApEinfo_revcolor=pink
                     /ApEinfo_graphicformat=arrow_data {{0 1 2 0 0 -1} {} 0}
                     width 5 offset 0
     mutation        1357..1357
                     /vntifkey="62"
                     /note="This G is a C in the WT HIV-1 genome"
                     /label=RRE\Mutation
                     /ApEinfo_fwdcolor=pink
                     /ApEinfo_revcolor=pink
                     /ApEinfo_graphicformat=arrow_data {{0 1 2 0 0 -1} {} 0}
                     width 5 offset 0
     misc_feature    2014..2027
                     /vntifkey="21"
                     /note="Linker Junk Sequence probably left over from
                     cloning"
                     /label=Junk
                     /ApEinfo_fwdcolor=#7eff74
                     /ApEinfo_revcolor=#7eff74
                     /ApEinfo_graphicformat=arrow_data {{0 1 2 0 0 -1} {} 0}
                     width 5 offset 0
     primer_bind     complement(5224..5247)
                     /vntifkey="28"
                     /label=pHAGE-A3550-3050
                     /ApEinfo_fwdcolor=#14c0bd
                     /ApEinfo_revcolor=#4ec02b
                     /ApEinfo_graphicformat=arrow_data {{0 1 2 0 0 -1} {} 0}
                     width 5 offset 0
     CDS             1156..2013
                     /vntifkey="4"
                     /note="HIV env sequence from bp7168 to 8025 (contains RRE)
                     Cloned from BglII to BamHI out of HIV"
                     /label=env
                     /ApEinfo_fwdcolor=#e9d024
                     /ApEinfo_revcolor=#e9d024
                     /ApEinfo_graphicformat=arrow_data {{0 1 2 0 0 -1} {} 0}
                     width 5 offset 0
     primer_bind     complement(6340..6363)
                     /vntifkey="28"
                     /label=pHAGE-A6050-5550
                     /ApEinfo_fwdcolor=#14c0bd
                     /ApEinfo_revcolor=#4ec02b
                     /ApEinfo_graphicformat=arrow_data {{0 1 2 0 0 -1} {} 0}
                     width 5 offset 0
     misc_feature    5781..5817
                     /vntifkey="21"
                     /note="1st Half of deleted U3"
                     /label=dU3
                     /ApEinfo_fwdcolor=#7eff74
                     /ApEinfo_revcolor=#7eff74
                     /ApEinfo_graphicformat=arrow_data {{0 1 2 0 0 -1} {} 0}
                     width 5 offset 0
     CDS             790..1144
                     /vntifkey="4"
                     /note="HIV gag sequence from 336bp to 688bp (Clone to
                     PvuII site in HIV and filled in ClaI digest to take gag
                     CDS out of frame)"
                     /label=HIV\gag
                     /ApEinfo_fwdcolor=#e9d024
                     /ApEinfo_revcolor=#e9d024
                     /ApEinfo_graphicformat=arrow_data {{0 1 2 0 0 -1} {} 0}
                     width 5 offset 0
     primer_bind     complement(6809..6832)
                     /vntifkey="28"
                     /label=pHAGE-A6550-6050
                     /ApEinfo_fwdcolor=#14c0bd
                     /ApEinfo_revcolor=#4ec02b
                     /ApEinfo_graphicformat=arrow_data {{0 1 2 0 0 -1} {} 0}
                     width 5 offset 0
     misc_feature    5837..5855
                     /vntifkey="21"
                     /note="2nd Half of deleted U3"
                     /label=dU3(1)
                     /ApEinfo_label=dU3
                     /ApEinfo_fwdcolor=#7eff74
                     /ApEinfo_revcolor=#7eff74
                     /ApEinfo_graphicformat=arrow_data {{0 1 2 0 0 -1} {} 0}
                     width 5 offset 0
     5'UTR           551..635
                     /vntifkey="52"
                     /note="HIV 5' UTR"
                     /label=5'\UTR
                     /ApEinfo_fwdcolor=#ffd327
                     /ApEinfo_revcolor=#ffd327
                     /ApEinfo_graphicformat=arrow_data {{0 1 2 0 0 -1} {} 0}
                     width 5 offset 0
     primer_bind     complement(7320..7341)
                     /vntifkey="28"
                     /label=pHAGE-A7050-6550
                     /ApEinfo_fwdcolor=#14c0bd
                     /ApEinfo_revcolor=#4ec02b
                     /ApEinfo_graphicformat=arrow_data {{0 1 2 0 0 -1} {} 0}
                     width 5 offset 0
     misc_feature    853..855
                     /vntifkey="21"
                     /note="Stop codon in gag put in frame by ClaI fill in"
                     /label=Stop\Codon
                     /ApEinfo_fwdcolor=#7eff74
                     /ApEinfo_revcolor=#7eff74
                     /ApEinfo_graphicformat=arrow_data {{0 1 2 0 0 -1} {} 0}
                     width 5 offset 0
     primer_bind     complement(7831..7852)
                     /vntifkey="28"
                     /label=pHAGE-A7550-7050
                     /ApEinfo_fwdcolor=#14c0bd
                     /ApEinfo_revcolor=#4ec02b
                     /ApEinfo_graphicformat=arrow_data {{0 1 2 0 0 -1} {} 0}
                     width 5 offset 0
     misc_feature    1245..1593
                     /vntifkey="21"
                     /note="Rev Responsive Element according to Belasco in
                     Molecular Cell, Vol. 7, 603-614, March, 2001"
                     /label=RRE(1)
                     /ApEinfo_label=RRE
                     /ApEinfo_fwdcolor=#7eff74
                     /ApEinfo_revcolor=#7eff74
                     /ApEinfo_graphicformat=arrow_data {{0 1 2 0 0 -1} {} 0}
                     width 5 offset 0
     primer_bind     complement(8307..8333)
                     /vntifkey="28"
                     /label=pHAGE-A8050-7550
                     /ApEinfo_fwdcolor=#14c0bd
                     /ApEinfo_revcolor=#4ec02b
                     /ApEinfo_graphicformat=arrow_data {{0 1 2 0 0 -1} {} 0}
                     width 5 offset 0
     stem_loop       697..731
                     /vntifkey="39"
                     /note="PSI Stem loop 1"
                     /label=SL-1
                     /ApEinfo_fwdcolor=pink
                     /ApEinfo_revcolor=pink
                     /ApEinfo_graphicformat=arrow_data {{0 1 2 0 0 -1} {} 0}
                     width 5 offset 0
     stem_loop       736..754
                     /vntifkey="39"
                     /note="PSI Stem loop 2"
                     /label=SL-2
                     /ApEinfo_fwdcolor=pink
                     /ApEinfo_revcolor=pink
                     /ApEinfo_graphicformat=arrow_data {{0 1 2 0 0 -1} {} 0}
                     width 5 offset 0
     stem_loop       766..779
                     /vntifkey="39"
                     /note="PSI Stem Loop 3"
                     /label=SL-3
                     /ApEinfo_fwdcolor=pink
                     /ApEinfo_revcolor=pink
                     /ApEinfo_graphicformat=arrow_data {{0 1 2 0 0 -1} {} 0}
                     width 5 offset 0
     stem_loop       793..806
                     /vntifkey="39"
                     /note="PSI Stem Loop 4"
                     /label=SL-4
                     /ApEinfo_fwdcolor=pink
                     /ApEinfo_revcolor=pink
                     /ApEinfo_graphicformat=arrow_data {{0 1 2 0 0 -1} {} 0}
                     width 5 offset 0
     polyA_site      550..550
                     /vntifkey="26"
                     /note="Exact base to which Poly-A is added"
                     /label=pA\Site
                     /ApEinfo_fwdcolor=cyan
                     /ApEinfo_revcolor=cyan
                     /ApEinfo_graphicformat=arrow_data {{0 1 2 0 0 -1} {} 0}
                     width 5 offset 0
     polyA_signal    570..577
                     /vntifkey="25"
                     /note="GT Cluster shown to be necessary for Poly-A site
                     activity by Cullen in J Virol. 1989 January;
                     63(1):421-424"
                     /label=G-T\cluster
                     /ApEinfo_fwdcolor=#ff3eee
                     /ApEinfo_revcolor=#ff3eee
                     /ApEinfo_graphicformat=arrow_data {{0 1 2 0 0 -1} {} 0}
                     width 5 offset 0
     promoter        2218..3402
                     /vntifkey="29"
                     /label=Human\EF1a\Promoter
                     /ApEinfo_fwdcolor=#346ee0
                     /ApEinfo_revcolor=#346ee0
                     /ApEinfo_graphicformat=arrow_data {{0 1 2 0 0 -1} {} 0}
                     width 5 offset 0
     promoter        6238..6272
                     /vntifkey="30"
                     /note="Beta Lactamase Promoter"
                     /label=P-Bla
                     /ApEinfo_fwdcolor=#346ee0
                     /ApEinfo_revcolor=#346ee0
                     /ApEinfo_graphicformat=arrow_data {{0 1 2 0 0 -1} {} 0}
                     width 5 offset 0
     intron          2454..3045
                     /vntifkey="15"
                     /label=Intron
                     /ApEinfo_fwdcolor=#eb606c
                     /ApEinfo_revcolor=#eb606c
                     /ApEinfo_graphicformat=arrow_data {{0 1 2 0 0 -1} {} 0}
                     width 5 offset 0
     primer_bind     complement(5146..5180)
                     /vntifkey="28"
                     /label=pHAGE\3'\CDS
                     /ApEinfo_fwdcolor=#14c0bd
                     /ApEinfo_revcolor=#4ec02b
                     /ApEinfo_graphicformat=arrow_data {{0 1 2 0 0 -1} {} 0}
                     width 5 offset 0
     mutation        2531..2531
                     /vntifkey="62"
                     /label=EF1a\Mutation
                     /ApEinfo_fwdcolor=pink
                     /ApEinfo_revcolor=pink
                     /ApEinfo_graphicformat=arrow_data {{0 1 2 0 0 -1} {} 0}
                     width 5 offset 0
     misc_feature    5714..5815
                     /vntifkey="21"
                     /note="HIV nef"
                     /label=HIV\nef
                     /ApEinfo_fwdcolor=#7eff74
                     /ApEinfo_revcolor=#7eff74
                     /ApEinfo_graphicformat=arrow_data {{0 1 2 0 0 -1} {} 0}
                     width 5 offset 0
     misc_feature    3411..5111
                     /label=TCmut-Perth/2009 HA
                     /ApEinfo_fwdcolor=#00ffff
                     /ApEinfo_revcolor=green
                     /ApEinfo_graphicformat=arrow_data {{0 1 2 0 0 -1} {} 0}
                     width 5 offset 0
     misc_feature    3690..3692
                     /label=G78D
                     /ApEinfo_fwdcolor=#ffdb26
                     /ApEinfo_revcolor=green
                     /ApEinfo_graphicformat=arrow_data {{0 1 2 0 0 -1} {} 0}
                     width 5 offset 0
     misc_feature    4092..4094
                     /label=T212I
                     /ApEinfo_fwdcolor=#ffdb26
                     /ApEinfo_revcolor=green
                     /ApEinfo_graphicformat=arrow_data {{0 1 2 0 0 -1} {} 0}
                     width 5 offset 0
ORIGIN
        1 tggaagggct aattcactcc caaagaagac aagatatcct tgatctgtgg atctaccaca
       61 cacaaggcta cttccctgat tagcagaact acacaccagg gccaggggtc agatatccac
      121 tgacctttgg atggtgctac aagctagtac cagttgagcc agataaggta gaagaggcca
      181 ataaaggaga gaacaccagc ttgttacacc ctgtgagcct gcatgggatg gatgacccgg
      241 agagagaagt gttagagtgg aggtttgaca gccgcctagc atttcatcac gtggcccgag
      301 agctgcatcc ggagtacttc aagaactgct gatatcgagc ttgctacaag ggactttccg
      361 ctggggactt tccagggagg cgtggcctgg gcgggactgg ggagtggcga gccctcagat
      421 cctgcatata agcagctgct ttttgcctgt actgggtctc tctggttaga ccagatctga
      481 gcctgggagc tctctggcta actagggaac ccactgctta agcctcaata aagcttgcct
      541 tgagtgcttc aagtagtgtg tgcccgtctg ttgtgtgact ctggtaacta gagatccctc
      601 agaccctttt agtcagtgtg gaaaatctct agcagtggcg cccgaacagg gacttgaaag
      661 cgaaagggaa accagaggag ctctctcgac gcaggactcg gcttgctgaa gcgcgcacgg
      721 caagaggcga ggggcggcga ctggtgagta cgccaaaaat tttgactagc ggaggctaga
      781 aggagagaga tgggtgcgag agcgtcagta ttaagcgggg gagaattaga tcgcgatggg
      841 aaaaaattcg gttaaggcca gggggaaaga aaaaatataa attaaaacat atagtatggg
      901 caagcaggga gctagaacga ttcgcagtta atcctggcct gttagaaaca tcagaaggct
      961 gtagacaaat actgggacag ctacaaccat cccttcagac aggatcagaa gaacttagat
     1021 cattatataa tacagtagca accctctatt gtgtgcatca aaggatagag ataaaagaca
     1081 ccaaggaagc tttagacaag atagaggaag agcaaaacaa aagtaagacc accgcacagc
     1141 aagcggccgg ccgctgatct tcagacctgg aggaggagat atgagggaca attggagaag
     1201 tgaattatat aaatataaag tagtaaaaat tgaaccatta ggagtagcac ccaccaaggc
     1261 aaagagaaga gtggtgcaga gagaaaaaag agcagtggga ataggagctt tgttccttgg
     1321 gttcttggga gcagcaggaa gcactatggg cgcagcgtca atgacgctga cggtacaggc
     1381 cagacaatta ttgtctggta tagtgcagca gcagaacaat ttgctgaggg ctattgaggc
     1441 gcaacagcat ctgttgcaac tcacagtctg gggcatcaag cagctccagg caagaatcct
     1501 ggctgtggaa agatacctaa aggatcaaca gctcctgggg atttggggtt gctctggaaa
     1561 actcatttgc accactgctg tgccttggaa tgctagttgg agtaataaat ctctggaaca
     1621 gatttggaat cacacgacct ggatggagtg ggacagagaa attaacaatt acacaagctt
     1681 aatacactcc ttaattgaag aatcgcaaaa ccagcaagaa aagaatgaac aagaattatt
     1741 ggaattagat aaatgggcaa gtttgtggaa ttggtttaac ataacaaatt ggctgtggta
     1801 tataaaatta ttcataatga tagtaggagg cttggtaggt ttaagaatag tttttgctgt
     1861 actttctata gtgaatagag ttaggcaggg atattcacca ttatcgtttc agacccacct
     1921 cccaaccccg aggggacccg acaggcccga aggaatagaa gaagaaggtg gagagagaga
     1981 cagagacaga tccattcgat tagtgaacgg atctcgacgg tatcgccgaa ttcacaaatg
     2041 gcagtattca tccacaattt taaaagaaaa ggggggattg gggggtacag tgcaggggaa
     2101 agaatagtag acataatagc aacagacata caaactaaag aattacaaaa acaaattaca
     2161 aaaattcaaa attttcgggt ttattacagg gacagcagag atccagtttg gactagtcgt
     2221 gaggctccgg tgcccgtcag tgggcagagc gcacatcgcc cacagtcccc gagaagttgg
     2281 ggggaggggt cggcaattga accggtgcct agagaaggtg gcgcggggta aactgggaaa
     2341 gtgatgtcgt gtactggctc cgcctttttc ccgagggtgg gggagaaccg tatataagtg
     2401 cagtagtcgc cgtgaacgtt ctttttcgca acgggtttgc cgccagaaca caggtaagtg
     2461 ccgtgtgtgg ttcccgcggg cctggcctct ttacgggtta tggcccttgc gtgccttgaa
     2521 ttacttccac ctggctgcag tacgtgattc ttgatcccga gcttcgggtt ggaagtgggt
     2581 gggagagttc gaggccttgc gcttaaggag ccccttcgcc tcgtgcttga gttgaggcct
     2641 ggcctgggcg ctggggccgc cgcgtgcgaa tctggtggca ccttcgcgcc tgtctcgctg
     2701 ctttcgataa gtctctagcc atttaaaatt tttgatgacc tgctgcgacg ctttttttct
     2761 ggcaagatag tcttgtaaat gcgggccaag atctgcacac tggtatttcg gtttttgggg
     2821 ccgcgggcgg cgacggggcc cgtgcgtccc agcgcacatg ttcggcgagg cggggcctgc
     2881 gagcgcggcc accgagaatc ggacgggggt agtctcaagc tggccggcct gctctggtgc
     2941 ctggcctcgc gccgccgtgt atcgccccgc cctgggcggc aaggctggcc cggtcggcac
     3001 cagttgcgtg agcggaaaga tggccgcttc ccggccctgc tgcagggagc tcaaaatgga
     3061 ggacgcggcg ctcgggagag cgggcgggtg agtcacccac acaaaggaaa agggcctttc
     3121 cgtcctcagc cgtcgcttca tgtgactcca cggagtaccg ggcgccgtcc aggcacctcg
     3181 attagttctc gagcttttgg agtacgtcgt ctttaggttg gggggagggg ttttatgcga
     3241 tggagtttcc ccacactgag tgggtggaga ctgaagttag gccagcttgg cacttgatgt
     3301 aattctcctt ggaatttgcc ctttttgagt ttggatcttg gttcattctc aagcctcaga
     3361 cagtggttca aagttttttt cttccatttc aggtgtcgtg aaGCGGCCGC ATGAAGACTA
     3421 TCATTGCTTT GAGCTACATT CTATGTCTGG TTTTCGCTCA AAAACTTCCT GGAAATGACA
     3481 ACAGCACGGC AACGCTGTGC CTTGGGCACC ATGCAGTACC AAACGGAACG ATAGTGAAAA
     3541 CAATCACGAA TGACCAAATT GAAGTTACTA ATGCTACTGA GCTGGTTCAG AGTTCCTCAA
     3601 CAGGTGAAAT ATGCGACAGT CCTCATCAGA TCCTTGATGG AAAAAACTGC ACACTAATAG
     3661 ATGCTCTATT GGGAGACCCT CAGTGTGATG ACTTCCAAAA TAAGAAATGG GACCTTTTTG
     3721 TTGAACGCAG CAAAGCCTAC AGCAACTGTT ACCCTTATGA TGTGCCGGAT TATGCCTCCC
     3781 TTAGGTCACT AGTTGCCTCA TCCGGCACAC TGGAGTTTAA CAATGAAAGC TTCAATTGGA
     3841 CTGGAGTCAC TCAAAACGGA ACAAGCTCTG CTTGCATAAG GAGATCTAAA AACAGTTTCT
     3901 TTAGTAGATT GAATTGGTTG ACCCACTTAA ACTTCAAATA CCCAGCATTG AACGTGACTA
     3961 TGCCAAACAA TGAACAATTT GACAAATTGT ACATTTGGGG GGTTCTCCAC CCGGGTACGG
     4021 ACAAAGACCA AATCTTCCTG TATGCTCAAG CATCAGGAAG GATCACAGTC TCTACCAAAA
     4081 GAAGCCAACA AATCGTAAGC CCGAATATCG GATCTAGACC CAGAGTAAGG AATATCCCTA
     4141 GCAGAATAAG CATCTATTGG ACAATAGTAA AACCGGGAGA CATACTTTTG ATTAACAGCA
     4201 CAGGGAATCT AATTGCTCCT AGGGGTTACT TCAAAATACG AAGTGGGAAA AGCTCAATAA
     4261 TGAGATCAGA TGCACCCATT GGCAAATGCA ATTCTGAATG CATCACTCCA AATGGAAGCA
     4321 TTCCCAATGA CAAACCATTC CAAAATGTAA ACAGGATCAC ATACGGGGCC TGTCCCAGAT
     4381 ATGTTAAGCA AAACACTCTG AAATTGGCAA CAGGGATGCG AAATGTACCA GAGAAACAAA
     4441 CTAGAGGCAT ATTTGGCGCA ATCGCGGGTT TCATAGAAAA TGGTTGGGAG GGAATGGTGG
     4501 ATGGTTGGTA CGGTTTCAGG CATCAAAATT CTGAGGGAAG AGGACAAGCA GCAGATCTCA
     4561 AAAGCACTCA AGCAGCAATC GATCAAATCA ATGGGAAGCT GAATAGATTG ATCGGGAAAA
     4621 CCAACGAGAA ATTCCATCAG ATTGAAAAAG AATTCTCAGA AGTCGAAGGG AGAATTCAGG
     4681 ACCTTGAGAA GTATGTTGAG GACACTAAAA TAGATCTCTG GTCATACAAC GCGGAACTTC
     4741 TTGTTGCCCT GGAGAACCAA CATACAATTG ATCTAACTGA CTCAGAAATG AACAAACTGT
     4801 TTGAAAAAAC AAAGAAGCAA CTGAGGGAAA ATGCTGAGGA TATGGGCAAT GGTTGTTTCA
     4861 AAATATACCA CAAATGTGAC AATGCCTGCA TAGGATCAAT CAGAAATGGA ACTTATGACC
     4921 ACGATGTATA CAGAGATGAA GCATTAAACA ACCGGTTTCA GATCAAGGGA GTTGAGCTGA
     4981 AGTCAGGGTA CAAAGATTGG ATCCTATGGA TTTCCTTTGC CATATCATGT TTTTTGCTTT
     5041 GTGTTGCTTT GTTGGGGTTC ATCATGTGGG CCTGCCAAAA AGGCAACATT AGGTGCAACA
     5101 TTTGCATTTG AGGATCCtaa tcaacctctg gattacaaaa tttgtgaaag attgactggt
     5161 attcttaact atgttgctcc ttttacgcta tgtggatacg ctgctttaat gcctttgtat
     5221 catgctattg cttcccgtat ggctttcatt ttctcctcct tgtataaatc ctggttgctg
     5281 tctctttatg aggagttgtg gcccgttgtc aggcaacgtg gcgtggtgtg cactgtgttt
     5341 gctgacgcaa cccccactgg ttggggcatt gccaccacct gtcagctcct ttccgggact
     5401 ttcgctttcc ccctccctat tgccacggcg gaactcatcg ccgcctgcct tgcccgctgc
     5461 tggacagggg ctcggctgtt gggcactgac aattccgtgg tgttgtcggg gaaatcatcg
     5521 tcctttcctt ggctgctcgc ctgtgttgcc acctggattc tgcgcgggac gtccttctgc
     5581 tacgtccctt cggccctcaa tccagcggac cttccttccc gcggcctgct gccggctctg
     5641 cggcctcttc cgcgtcttcg ccttcgccct cagacgagtc ggatctccct ttgggccgcc
     5701 tccccgcctg gtacctttaa gaccaatgac ttacaaggca gctgtagatc ttagccactt
     5761 tttaaaagaa aaggggggac tggaagggct aattcactcc caacgaagac aagatcacct
     5821 gcaggacagg cgcgccctgc tttttgcttg tactgggtct ctctggttag accagatctg
     5881 agcctgggag ctctctggct aactagggaa cccactgctt aagcctcaat aaagcttgcc
     5941 ttgagtgctt caagtagtgt gtgcccgtct gttgtgtgac tctggtaact agagatccct
     6001 cagacccttt tagtcagtgt ggaaaatctc tagcacccgg gcgattaagg aaagggctag
     6061 atcattcttg aagacgaaag ggcctcgtga tacgcctatt tttataggtt aatgtcatga
     6121 taataatggt ttcttagacg tcaggtggca cttttcgggg aaatgtgcgc ggaaccccta
     6181 tttgtttatt tttctaaata cattcaaata tgtatccgct catgagacaa taaccctgat
     6241 aaatgcttca ataatattga aaaaggaaga gtatgagtat tcaacatttc cgtgtcgccc
     6301 ttattccctt ttttgcggca ttttgccttc ctgtttttgc tcacccagaa acgctggtga
     6361 aagtaaaaga tgctgaagat cagttgggtg cacgagtggg ttacatcgaa ctggatctca
     6421 acagcggtaa gatccttgag agttttcgcc ccgaagaacg ttttccaatg atgagcactt
     6481 ttaaagttct gctatgtggc gcggtattat cccgtgttga cgccgggcaa gagcaactcg
     6541 gtcgccgcat acactattct cagaatgact tggttgagta ctcaccagtc acagaaaagc
     6601 atcttacgga tggcatgaca gtaagagaat tatgcagtgc tgccataacc atgagtgata
     6661 acactgcggc caacttactt ctgacaacga tcggaggacc gaaggagcta accgcttttt
     6721 tgcacaacat gggggatcat gtaactcgcc ttgatcgttg ggaaccggag ctgaatgaag
     6781 ccataccaaa cgacgagcgt gacaccacga tgcctgtagc aatggcaaca acgttgcgca
     6841 aactattaac tggcgaacta cttactctag cttcccggca acaattaata gactggatgg
     6901 aggcggataa agttgcagga ccacttctgc gctcggccct tccggctggc tggtttattg
     6961 ctgataaatc tggagccggt gagcgtgggt ctcgcggtat cattgcagca ctggggccag
     7021 atggtaagcc ctcccgtatc gtagttatct acacgacggg gagtcaggca actatggatg
     7081 aacgaaatag acagatcgct gagataggtg cctcactgat taagcattgg taactgtcag
     7141 accaagttta ctcatatata ctttagattg atttaaaact tcatttttaa tttaaaagga
     7201 tctaggtgaa gatccttttt gataatctca tgaccaaaat cccttaacgt gagttttcgt
     7261 tccactgagc gtcagacccc gtagaaaaga tcaaaggatc ttcttgagat cctttttttc
     7321 tgcgcgtaat ctgctgcttg caaacaaaaa aaccaccgct accagcggtg gtttgtttgc
     7381 cggatcaaga gctaccaact ctttttccga aggtaactgg cttcagcaga gcgcagatac
     7441 caaatactgt tcttctagtg tagccgtagt taggccacca cttcaagaac tctgtagcac
     7501 cgcctacata cctcgctctg ctaatcctgt taccagtggc tgctgccagt ggcgataagt
     7561 cgtgtcttac cgggttggac tcaagacgat agttaccgga taaggcgcag cggtcgggct
     7621 gaacgggggg ttcgtgcaca cagcccagct tggagcgaac gacctacacc gaactgagat
     7681 acctacagcg tgagctatga gaaagcgcca cgcttcccga agggagaaag gcggacaggt
     7741 atccggtaag cggcagggtc ggaacaggag agcgcacgag ggagcttcca gggggaaacg
     7801 cctggtatct ttatagtcct gtcgggtttc gccacctctg acttgagcgt cgatttttgt
     7861 gatgctcgtc aggggggcgg agcctatgga aaaacgccag caacgcggcc tttttacggt
     7921 tcctggcctt ttgctggcct tttgctcaca tgttctttcc tgcgttatcc cctgattctg
     7981 tggataaccg tattaccgcc tttgagtgag ctgataccgc tcgccgcagc cgaacgaccg
     8041 agcgcagcga gtcagtgagc gaggaagcgg aagagcgccc aatacgcaaa ccgcctctcc
     8101 ccgcgcgttg gccgattcat taatgcagca agctcatggc tgactaattt tttttattta
     8161 tgcagaggcc gaggccgcct cggcctctga gctattccag aagtagtgag gaggcttttt
     8221 tggaggccta ggcttttgca aaaagctccc cgtggcacga caggtttccc gactggaaag
     8281 cgggcagtga gcgcaacgca attaatgtga gttagctcac tcattaggca ccccaggctt
     8341 tacactttat gcttccggct cgtatgttgt gtggaattgt gagcggataa caatttcaca
     8401 caggaaacag ctatgacatg attacgaatt tcacaaataa agcatttttt tcactgcatt
     8461 ctagttgtgg tttgtccaaa ctcatcaatg tatcttatca tgtctggatc aactggataa
     8521 ctcaagctaa ccaaaatcat cccaaacttc ccaccccata ccctattacc actgccaatt
     8581 acctgtggtt tcatttactc taaacctgtg attcctctga attattttca ttttaaagaa
     8641 attgtatttg ttaaatatgt actacaaact tagtagt  
//
