# Supplementary material for: Mapping person-to-person variation in viral mutations that escape polyclonal serum targeting influenza hemagglutinin
Source: eLife. 2019 Aug 27;8:e49324. doi: 10.7554/eLife.49324 (PMC6711711; doi:10.7554/eLife.49324)
Supplement: Supplementary file 7. — These are the values plotted in the line and logo plots in the main figures. This tidy-format CSV file is also available at https://github.com/jbloomlab/map_flu_serum_Perth2009_H3_HA/blob/master/results/avgdiffsel/avg_sel_tidy.csv. [file elife-49324-supp7.csv]

serum_name_formatted	serum	serum_group	serum_vaccination	site	wildtype	mutation	mutdiffsel	abs_diffsel	positive_diffsel	negative_diffsel	max_diffsel	min_diffsel	isite	zoom_site	pdb_chain	pdb_site
2015-age-25-prevacc	557v1	Hensley_sera	pre	159	F	G	3.9707	21.995	21.208	-0.78759	3.9707	-0.36608	174	True	A	159
2015-age-25-prevacc	557v1	Hensley_sera	pre	159	F	N	2.5901	21.995	21.208	-0.78759	3.9707	-0.36608	174	True	A	159
2015-age-25-prevacc	557v1	Hensley_sera	pre	159	F	Q	2.4208	21.995	21.208	-0.78759	3.9707	-0.36608	174	True	A	159
2015-age-25-prevacc	557v1	Hensley_sera	pre	159	F	S	2.2294	21.995	21.208	-0.78759	3.9707	-0.36608	174	True	A	159
2015-age-25-prevacc	557v1	Hensley_sera	pre	159	F	H	1.6828	21.995	21.208	-0.78759	3.9707	-0.36608	174	True	A	159
2015-age-25-prevacc	557v1	Hensley_sera	pre	159	F	D	1.6332	21.995	21.208	-0.78759	3.9707	-0.36608	174	True	A	159
2015-age-25-prevacc	557v1	Hensley_sera	pre	159	F	T	1.3113	21.995	21.208	-0.78759	3.9707	-0.36608	174	True	A	159
2015-age-25-prevacc	557v1	Hensley_sera	pre	159	F	A	1.217	21.995	21.208	-0.78759	3.9707	-0.36608	174	True	A	159
2015-age-25-prevacc	557v1	Hensley_sera	pre	159	F	R	1.1031	21.995	21.208	-0.78759	3.9707	-0.36608	174	True	A	159
2015-age-25-prevacc	557v1	Hensley_sera	pre	159	F	P	1.0014	21.995	21.208	-0.78759	3.9707	-0.36608	174	True	A	159
2015-age-25-prevacc	557v1	Hensley_sera	pre	159	F	E	0.88135	21.995	21.208	-0.78759	3.9707	-0.36608	174	True	A	159
2015-age-25-prevacc	557v1	Hensley_sera	pre	159	F	K	0.70217	21.995	21.208	-0.78759	3.9707	-0.36608	174	True	A	159
2015-age-25-prevacc	557v1	Hensley_sera	pre	159	F	V	0.24943	21.995	21.208	-0.78759	3.9707	-0.36608	174	True	A	159
2015-age-25-prevacc	557v1	Hensley_sera	pre	159	F	C	0.16659	21.995	21.208	-0.78759	3.9707	-0.36608	174	True	A	159
2015-age-25-prevacc	557v1	Hensley_sera	pre	159	F	M	0.048201	21.995	21.208	-0.78759	3.9707	-0.36608	174	True	A	159
2015-age-25-prevacc	557v1	Hensley_sera	pre	159	F	W	-0.083351	21.995	21.208	-0.78759	3.9707	-0.36608	174	True	A	159
2015-age-25-prevacc	557v1	Hensley_sera	pre	159	F	L	-0.11822	21.995	21.208	-0.78759	3.9707	-0.36608	174	True	A	159
2015-age-25-prevacc	557v1	Hensley_sera	pre	159	F	Y	-0.21994	21.995	21.208	-0.78759	3.9707	-0.36608	174	True	A	159
2015-age-25-prevacc	557v1	Hensley_sera	pre	159	F	I	-0.36608	21.995	21.208	-0.78759	3.9707	-0.36608	174	True	A	159
2015-age-25-prevacc	557v1	Hensley_sera	pre	159	F	F		21.995	21.208	-0.78759	3.9707	-0.36608	174	True	A	159
2015-age-25-prevacc	557v1	Hensley_sera	pre	220	R	D	3.9081	30.651	30.302	-0.34921	3.9081	-0.34921	235	True	A	220
2015-age-25-prevacc	557v1	Hensley_sera	pre	220	R	E	3.6013	30.651	30.302	-0.34921	3.9081	-0.34921	235	True	A	220
2015-age-25-prevacc	557v1	Hensley_sera	pre	220	R	I	3.0484	30.651	30.302	-0.34921	3.9081	-0.34921	235	True	A	220
2015-age-25-prevacc	557v1	Hensley_sera	pre	220	R	T	2.7707	30.651	30.302	-0.34921	3.9081	-0.34921	235	True	A	220
2015-age-25-prevacc	557v1	Hensley_sera	pre	220	R	F	2.2791	30.651	30.302	-0.34921	3.9081	-0.34921	235	True	A	220
2015-age-25-prevacc	557v1	Hensley_sera	pre	220	R	V	2.149	30.651	30.302	-0.34921	3.9081	-0.34921	235	True	A	220
2015-age-25-prevacc	557v1	Hensley_sera	pre	220	R	S	1.9958	30.651	30.302	-0.34921	3.9081	-0.34921	235	True	A	220
2015-age-25-prevacc	557v1	Hensley_sera	pre	220	R	Y	1.9915	30.651	30.302	-0.34921	3.9081	-0.34921	235	True	A	220
2015-age-25-prevacc	557v1	Hensley_sera	pre	220	R	L	1.8667	30.651	30.302	-0.34921	3.9081	-0.34921	235	True	A	220
2015-age-25-prevacc	557v1	Hensley_sera	pre	220	R	P	1.8041	30.651	30.302	-0.34921	3.9081	-0.34921	235	True	A	220
2015-age-25-prevacc	557v1	Hensley_sera	pre	220	R	C	1.221	30.651	30.302	-0.34921	3.9081	-0.34921	235	True	A	220
2015-age-25-prevacc	557v1	Hensley_sera	pre	220	R	A	0.87529	30.651	30.302	-0.34921	3.9081	-0.34921	235	True	A	220
2015-age-25-prevacc	557v1	Hensley_sera	pre	220	R	G	0.8214	30.651	30.302	-0.34921	3.9081	-0.34921	235	True	A	220
2015-age-25-prevacc	557v1	Hensley_sera	pre	220	R	M	0.59016	30.651	30.302	-0.34921	3.9081	-0.34921	235	True	A	220
2015-age-25-prevacc	557v1	Hensley_sera	pre	220	R	K	0.4954	30.651	30.302	-0.34921	3.9081	-0.34921	235	True	A	220
2015-age-25-prevacc	557v1	Hensley_sera	pre	220	R	N	0.46728	30.651	30.302	-0.34921	3.9081	-0.34921	235	True	A	220
2015-age-25-prevacc	557v1	Hensley_sera	pre	220	R	H	0.25609	30.651	30.302	-0.34921	3.9081	-0.34921	235	True	A	220
2015-age-25-prevacc	557v1	Hensley_sera	pre	220	R	W	0.16061	30.651	30.302	-0.34921	3.9081	-0.34921	235	True	A	220
2015-age-25-prevacc	557v1	Hensley_sera	pre	220	R	Q	-0.34921	30.651	30.302	-0.34921	3.9081	-0.34921	235	True	A	220
2015-age-25-prevacc	557v1	Hensley_sera	pre	220	R	R		30.651	30.302	-0.34921	3.9081	-0.34921	235	True	A	220
2015-age-25-prevacc	557v1	Hensley_sera	pre	193	F	D	3.436	16.064	15.536	-0.52768	3.436	-0.45992	208	True	A	193
2015-age-25-prevacc	557v1	Hensley_sera	pre	193	F	N	2.6983	16.064	15.536	-0.52768	3.436	-0.45992	208	True	A	193
2015-age-25-prevacc	557v1	Hensley_sera	pre	193	F	A	2.1597	16.064	15.536	-0.52768	3.436	-0.45992	208	True	A	193
2015-age-25-prevacc	557v1	Hensley_sera	pre	193	F	E	1.884	16.064	15.536	-0.52768	3.436	-0.45992	208	True	A	193
2015-age-25-prevacc	557v1	Hensley_sera	pre	193	F	S	1.5571	16.064	15.536	-0.52768	3.436	-0.45992	208	True	A	193
2015-age-25-prevacc	557v1	Hensley_sera	pre	193	F	Q	1.3728	16.064	15.536	-0.52768	3.436	-0.45992	208	True	A	193
2015-age-25-prevacc	557v1	Hensley_sera	pre	193	F	G	0.97546	16.064	15.536	-0.52768	3.436	-0.45992	208	True	A	193
2015-age-25-prevacc	557v1	Hensley_sera	pre	193	F	H	0.88053	16.064	15.536	-0.52768	3.436	-0.45992	208	True	A	193
2015-age-25-prevacc	557v1	Hensley_sera	pre	193	F	Y	0.31662	16.064	15.536	-0.52768	3.436	-0.45992	208	True	A	193
2015-age-25-prevacc	557v1	Hensley_sera	pre	193	F	L	0.082468	16.064	15.536	-0.52768	3.436	-0.45992	208	True	A	193
2015-age-25-prevacc	557v1	Hensley_sera	pre	193	F	R	0.053588	16.064	15.536	-0.52768	3.436	-0.45992	208	True	A	193
2015-age-25-prevacc	557v1	Hensley_sera	pre	193	F	W	0.053588	16.064	15.536	-0.52768	3.436	-0.45992	208	True	A	193
2015-age-25-prevacc	557v1	Hensley_sera	pre	193	F	I	0.019706	16.064	15.536	-0.52768	3.436	-0.45992	208	True	A	193
2015-age-25-prevacc	557v1	Hensley_sera	pre	193	F	C	0.011627	16.064	15.536	-0.52768	3.436	-0.45992	208	True	A	193
2015-age-25-prevacc	557v1	Hensley_sera	pre	193	F	M	0.011627	16.064	15.536	-0.52768	3.436	-0.45992	208	True	A	193
2015-age-25-prevacc	557v1	Hensley_sera	pre	193	F	K	0.011627	16.064	15.536	-0.52768	3.436	-0.45992	208	True	A	193
2015-age-25-prevacc	557v1	Hensley_sera	pre	193	F	P	0.011627	16.064	15.536	-0.52768	3.436	-0.45992	208	True	A	193
2015-age-25-prevacc	557v1	Hensley_sera	pre	193	F	V	-0.06776	16.064	15.536	-0.52768	3.436	-0.45992	208	True	A	193
2015-age-25-prevacc	557v1	Hensley_sera	pre	193	F	T	-0.45992	16.064	15.536	-0.52768	3.436	-0.45992	208	True	A	193
2015-age-25-prevacc	557v1	Hensley_sera	pre	193	F	F		16.064	15.536	-0.52768	3.436	-0.45992	208	True	A	193
2015-age-25-prevacc	557v1	Hensley_sera	pre	145	N	P	3.2344	10.983	10.739	-0.24366	3.2344	-0.24366	160	True	A	145
2015-age-25-prevacc	557v1	Hensley_sera	pre	145	N	A	1.9713	10.983	10.739	-0.24366	3.2344	-0.24366	160	True	A	145
2015-age-25-prevacc	557v1	Hensley_sera	pre	145	N	H	1.7883	10.983	10.739	-0.24366	3.2344	-0.24366	160	True	A	145
2015-age-25-prevacc	557v1	Hensley_sera	pre	145	N	R	1.1486	10.983	10.739	-0.24366	3.2344	-0.24366	160	True	A	145
2015-age-25-prevacc	557v1	Hensley_sera	pre	145	N	D	1.1204	10.983	10.739	-0.24366	3.2344	-0.24366	160	True	A	145
2015-age-25-prevacc	557v1	Hensley_sera	pre	145	N	S	0.63446	10.983	10.739	-0.24366	3.2344	-0.24366	160	True	A	145
2015-age-25-prevacc	557v1	Hensley_sera	pre	145	N	K	0.46477	10.983	10.739	-0.24366	3.2344	-0.24366	160	True	A	145
2015-age-25-prevacc	557v1	Hensley_sera	pre	145	N	E	0.27409	10.983	10.739	-0.24366	3.2344	-0.24366	160	True	A	145
2015-age-25-prevacc	557v1	Hensley_sera	pre	145	N	T	0.036971	10.983	10.739	-0.24366	3.2344	-0.24366	160	True	A	145
2015-age-25-prevacc	557v1	Hensley_sera	pre	145	N	W	0.0074723	10.983	10.739	-0.24366	3.2344	-0.24366	160	True	A	145
2015-age-25-prevacc	557v1	Hensley_sera	pre	145	N	Q	0.0074723	10.983	10.739	-0.24366	3.2344	-0.24366	160	True	A	145
2015-age-25-prevacc	557v1	Hensley_sera	pre	145	N	F	0.0074723	10.983	10.739	-0.24366	3.2344	-0.24366	160	True	A	145
2015-age-25-prevacc	557v1	Hensley_sera	pre	145	N	Y	0.0074723	10.983	10.739	-0.24366	3.2344	-0.24366	160	True	A	145
2015-age-25-prevacc	557v1	Hensley_sera	pre	145	N	V	0.0074723	10.983	10.739	-0.24366	3.2344	-0.24366	160	True	A	145
2015-age-25-prevacc	557v1	Hensley_sera	pre	145	N	L	0.0074723	10.983	10.739	-0.24366	3.2344	-0.24366	160	True	A	145
2015-age-25-prevacc	557v1	Hensley_sera	pre	145	N	M	0.0074723	10.983	10.739	-0.24366	3.2344	-0.24366	160	True	A	145
2015-age-25-prevacc	557v1	Hensley_sera	pre	145	N	C	0.0074723	10.983	10.739	-0.24366	3.2344	-0.24366	160	True	A	145
2015-age-25-prevacc	557v1	Hensley_sera	pre	145	N	I	0.0063728	10.983	10.739	-0.24366	3.2344	-0.24366	160	True	A	145
2015-age-25-prevacc	557v1	Hensley_sera	pre	145	N	G	-0.24366	10.983	10.739	-0.24366	3.2344	-0.24366	160	True	A	145
2015-age-25-prevacc	557v1	Hensley_sera	pre	145	N	N		10.983	10.739	-0.24366	3.2344	-0.24366	160	True	A	145
2015-age-25-prevacc	557v1	Hensley_sera	pre	192	I	E	2.8942	17.972	17.406	-0.56602	2.8942	-0.20578	207	True	A	192
2015-age-25-prevacc	557v1	Hensley_sera	pre	192	I	D	2.7449	17.972	17.406	-0.56602	2.8942	-0.20578	207	True	A	192
2015-age-25-prevacc	557v1	Hensley_sera	pre	192	I	G	2.0352	17.972	17.406	-0.56602	2.8942	-0.20578	207	True	A	192
2015-age-25-prevacc	557v1	Hensley_sera	pre	192	I	H	1.916	17.972	17.406	-0.56602	2.8942	-0.20578	207	True	A	192
2015-age-25-prevacc	557v1	Hensley_sera	pre	192	I	Q	1.4848	17.972	17.406	-0.56602	2.8942	-0.20578	207	True	A	192
2015-age-25-prevacc	557v1	Hensley_sera	pre	192	I	Y	1.3762	17.972	17.406	-0.56602	2.8942	-0.20578	207	True	A	192
2015-age-25-prevacc	557v1	Hensley_sera	pre	192	I	N	1.3585	17.972	17.406	-0.56602	2.8942	-0.20578	207	True	A	192
2015-age-25-prevacc	557v1	Hensley_sera	pre	192	I	T	0.91207	17.972	17.406	-0.56602	2.8942	-0.20578	207	True	A	192
2015-age-25-prevacc	557v1	Hensley_sera	pre	192	I	F	0.77951	17.972	17.406	-0.56602	2.8942	-0.20578	207	True	A	192
2015-age-25-prevacc	557v1	Hensley_sera	pre	192	I	K	0.74929	17.972	17.406	-0.56602	2.8942	-0.20578	207	True	A	192
2015-age-25-prevacc	557v1	Hensley_sera	pre	192	I	S	0.57017	17.972	17.406	-0.56602	2.8942	-0.20578	207	True	A	192
2015-age-25-prevacc	557v1	Hensley_sera	pre	192	I	W	0.53118	17.972	17.406	-0.56602	2.8942	-0.20578	207	True	A	192
2015-age-25-prevacc	557v1	Hensley_sera	pre	192	I	L	0.033906	17.972	17.406	-0.56602	2.8942	-0.20578	207	True	A	192
2015-age-25-prevacc	557v1	Hensley_sera	pre	192	I	C	0.01002	17.972	17.406	-0.56602	2.8942	-0.20578	207	True	A	192
2015-age-25-prevacc	557v1	Hensley_sera	pre	192	I	P	0.01002	17.972	17.406	-0.56602	2.8942	-0.20578	207	True	A	192
2015-age-25-prevacc	557v1	Hensley_sera	pre	192	I	V	-0.089714	17.972	17.406	-0.56602	2.8942	-0.20578	207	True	A	192
2015-age-25-prevacc	557v1	Hensley_sera	pre	192	I	A	-0.097813	17.972	17.406	-0.56602	2.8942	-0.20578	207	True	A	192
2015-age-25-prevacc	557v1	Hensley_sera	pre	192	I	M	-0.17271	17.972	17.406	-0.56602	2.8942	-0.20578	207	True	A	192
2015-age-25-prevacc	557v1	Hensley_sera	pre	192	I	R	-0.20578	17.972	17.406	-0.56602	2.8942	-0.20578	207	True	A	192
2015-age-25-prevacc	557v1	Hensley_sera	pre	192	I	I		17.972	17.406	-0.56602	2.8942	-0.20578	207	True	A	192
2015-age-25-prevacc	557v1	Hensley_sera	pre	226	I	Q	2.501	7.8742	4.1259	-3.7482	2.501	-0.68237	241	False	A	226
2015-age-25-prevacc	557v1	Hensley_sera	pre	226	I	G	0.49968	7.8742	4.1259	-3.7482	2.501	-0.68237	241	False	A	226
2015-age-25-prevacc	557v1	Hensley_sera	pre	226	I	M	0.42211	7.8742	4.1259	-3.7482	2.501	-0.68237	241	False	A	226
2015-age-25-prevacc	557v1	Hensley_sera	pre	226	I	A	0.26385	7.8742	4.1259	-3.7482	2.501	-0.68237	241	False	A	226
2015-age-25-prevacc	557v1	Hensley_sera	pre	226	I	K	0.23041	7.8742	4.1259	-3.7482	2.501	-0.68237	241	False	A	226
2015-age-25-prevacc	557v1	Hensley_sera	pre	226	I	P	0.20652	7.8742	4.1259	-3.7482	2.501	-0.68237	241	False	A	226
2015-age-25-prevacc	557v1	Hensley_sera	pre	226	I	F	0.00082003	7.8742	4.1259	-3.7482	2.501	-0.68237	241	False	A	226
2015-age-25-prevacc	557v1	Hensley_sera	pre	226	I	W	0.0007677	7.8742	4.1259	-3.7482	2.501	-0.68237	241	False	A	226
2015-age-25-prevacc	557v1	Hensley_sera	pre	226	I	D	0.0007677	7.8742	4.1259	-3.7482	2.501	-0.68237	241	False	A	226
2015-age-25-prevacc	557v1	Hensley_sera	pre	226	I	V	-0.080443	7.8742	4.1259	-3.7482	2.501	-0.68237	241	False	A	226
2015-age-25-prevacc	557v1	Hensley_sera	pre	226	I	N	-0.11611	7.8742	4.1259	-3.7482	2.501	-0.68237	241	False	A	226
2015-age-25-prevacc	557v1	Hensley_sera	pre	226	I	R	-0.20852	7.8742	4.1259	-3.7482	2.501	-0.68237	241	False	A	226
2015-age-25-prevacc	557v1	Hensley_sera	pre	226	I	C	-0.25501	7.8742	4.1259	-3.7482	2.501	-0.68237	241	False	A	226
2015-age-25-prevacc	557v1	Hensley_sera	pre	226	I	E	-0.25596	7.8742	4.1259	-3.7482	2.501	-0.68237	241	False	A	226
2015-age-25-prevacc	557v1	Hensley_sera	pre	226	I	Y	-0.40011	7.8742	4.1259	-3.7482	2.501	-0.68237	241	False	A	226
2015-age-25-prevacc	557v1	Hensley_sera	pre	226	I	L	-0.52249	7.8742	4.1259	-3.7482	2.501	-0.68237	241	False	A	226
2015-age-25-prevacc	557v1	Hensley_sera	pre	226	I	S	-0.56858	7.8742	4.1259	-3.7482	2.501	-0.68237	241	False	A	226
2015-age-25-prevacc	557v1	Hensley_sera	pre	226	I	T	-0.65862	7.8742	4.1259	-3.7482	2.501	-0.68237	241	False	A	226
2015-age-25-prevacc	557v1	Hensley_sera	pre	226	I	H	-0.68237	7.8742	4.1259	-3.7482	2.501	-0.68237	241	False	A	226
2015-age-25-prevacc	557v1	Hensley_sera	pre	226	I	I		7.8742	4.1259	-3.7482	2.501	-0.68237	241	False	A	226
2015-age-25-prevacc	557v1	Hensley_sera	pre	210	Q	L	2.4452	8.1085	5.4772	-2.6314	2.4452	-0.55769	225	False	A	210
2015-age-25-prevacc	557v1	Hensley_sera	pre	210	Q	T	1.1997	8.1085	5.4772	-2.6314	2.4452	-0.55769	225	False	A	210
2015-age-25-prevacc	557v1	Hensley_sera	pre	210	Q	A	0.59911	8.1085	5.4772	-2.6314	2.4452	-0.55769	225	False	A	210
2015-age-25-prevacc	557v1	Hensley_sera	pre	210	Q	I	0.47278	8.1085	5.4772	-2.6314	2.4452	-0.55769	225	False	A	210
2015-age-25-prevacc	557v1	Hensley_sera	pre	210	Q	M	0.37829	8.1085	5.4772	-2.6314	2.4452	-0.55769	225	False	A	210
2015-age-25-prevacc	557v1	Hensley_sera	pre	210	Q	F	0.26452	8.1085	5.4772	-2.6314	2.4452	-0.55769	225	False	A	210
2015-age-25-prevacc	557v1	Hensley_sera	pre	210	Q	V	0.10154	8.1085	5.4772	-2.6314	2.4452	-0.55769	225	False	A	210
2015-age-25-prevacc	557v1	Hensley_sera	pre	210	Q	E	0.012469	8.1085	5.4772	-2.6314	2.4452	-0.55769	225	False	A	210
2015-age-25-prevacc	557v1	Hensley_sera	pre	210	Q	D	0.0018672	8.1085	5.4772	-2.6314	2.4452	-0.55769	225	False	A	210
2015-age-25-prevacc	557v1	Hensley_sera	pre	210	Q	W	0.0014861	8.1085	5.4772	-2.6314	2.4452	-0.55769	225	False	A	210
2015-age-25-prevacc	557v1	Hensley_sera	pre	210	Q	G	0.00010289	8.1085	5.4772	-2.6314	2.4452	-0.55769	225	False	A	210
2015-age-25-prevacc	557v1	Hensley_sera	pre	210	Q	P	0.00010289	8.1085	5.4772	-2.6314	2.4452	-0.55769	225	False	A	210
2015-age-25-prevacc	557v1	Hensley_sera	pre	210	Q	N	-0.25671	8.1085	5.4772	-2.6314	2.4452	-0.55769	225	False	A	210
2015-age-25-prevacc	557v1	Hensley_sera	pre	210	Q	K	-0.29602	8.1085	5.4772	-2.6314	2.4452	-0.55769	225	False	A	210
2015-age-25-prevacc	557v1	Hensley_sera	pre	210	Q	C	-0.33909	8.1085	5.4772	-2.6314	2.4452	-0.55769	225	False	A	210
2015-age-25-prevacc	557v1	Hensley_sera	pre	210	Q	H	-0.38474	8.1085	5.4772	-2.6314	2.4452	-0.55769	225	False	A	210
2015-age-25-prevacc	557v1	Hensley_sera	pre	210	Q	Y	-0.39626	8.1085	5.4772	-2.6314	2.4452	-0.55769	225	False	A	210
2015-age-25-prevacc	557v1	Hensley_sera	pre	210	Q	S	-0.40089	8.1085	5.4772	-2.6314	2.4452	-0.55769	225	False	A	210
2015-age-25-prevacc	557v1	Hensley_sera	pre	210	Q	R	-0.55769	8.1085	5.4772	-2.6314	2.4452	-0.55769	225	False	A	210
2015-age-25-prevacc	557v1	Hensley_sera	pre	210	Q	Q		8.1085	5.4772	-2.6314	2.4452	-0.55769	225	False	A	210
2015-age-25-prevacc	557v1	Hensley_sera	pre	222	R	D	2.3238	13.273	10.355	-2.9186	2.3238	-1.5003	237	True	A	222
2015-age-25-prevacc	557v1	Hensley_sera	pre	222	R	G	1.877	13.273	10.355	-2.9186	2.3238	-1.5003	237	True	A	222
2015-age-25-prevacc	557v1	Hensley_sera	pre	222	R	V	1.3516	13.273	10.355	-2.9186	2.3238	-1.5003	237	True	A	222
2015-age-25-prevacc	557v1	Hensley_sera	pre	222	R	Y	1.0927	13.273	10.355	-2.9186	2.3238	-1.5003	237	True	A	222
2015-age-25-prevacc	557v1	Hensley_sera	pre	222	R	S	0.84256	13.273	10.355	-2.9186	2.3238	-1.5003	237	True	A	222
2015-age-25-prevacc	557v1	Hensley_sera	pre	222	R	P	0.74054	13.273	10.355	-2.9186	2.3238	-1.5003	237	True	A	222
2015-age-25-prevacc	557v1	Hensley_sera	pre	222	R	F	0.66094	13.273	10.355	-2.9186	2.3238	-1.5003	237	True	A	222
2015-age-25-prevacc	557v1	Hensley_sera	pre	222	R	H	0.50894	13.273	10.355	-2.9186	2.3238	-1.5003	237	True	A	222
2015-age-25-prevacc	557v1	Hensley_sera	pre	222	R	C	0.50648	13.273	10.355	-2.9186	2.3238	-1.5003	237	True	A	222
2015-age-25-prevacc	557v1	Hensley_sera	pre	222	R	M	0.23155	13.273	10.355	-2.9186	2.3238	-1.5003	237	True	A	222
2015-age-25-prevacc	557v1	Hensley_sera	pre	222	R	T	0.11086	13.273	10.355	-2.9186	2.3238	-1.5003	237	True	A	222
2015-age-25-prevacc	557v1	Hensley_sera	pre	222	R	W	0.071905	13.273	10.355	-2.9186	2.3238	-1.5003	237	True	A	222
2015-age-25-prevacc	557v1	Hensley_sera	pre	222	R	K	0.035836	13.273	10.355	-2.9186	2.3238	-1.5003	237	True	A	222
2015-age-25-prevacc	557v1	Hensley_sera	pre	222	R	E	-0.087736	13.273	10.355	-2.9186	2.3238	-1.5003	237	True	A	222
2015-age-25-prevacc	557v1	Hensley_sera	pre	222	R	A	-0.091335	13.273	10.355	-2.9186	2.3238	-1.5003	237	True	A	222
2015-age-25-prevacc	557v1	Hensley_sera	pre	222	R	N	-0.21804	13.273	10.355	-2.9186	2.3238	-1.5003	237	True	A	222
2015-age-25-prevacc	557v1	Hensley_sera	pre	222	R	Q	-0.45485	13.273	10.355	-2.9186	2.3238	-1.5003	237	True	A	222
2015-age-25-prevacc	557v1	Hensley_sera	pre	222	R	L	-0.56634	13.273	10.355	-2.9186	2.3238	-1.5003	237	True	A	222
2015-age-25-prevacc	557v1	Hensley_sera	pre	222	R	I	-1.5003	13.273	10.355	-2.9186	2.3238	-1.5003	237	True	A	222
2015-age-25-prevacc	557v1	Hensley_sera	pre	222	R	R		13.273	10.355	-2.9186	2.3238	-1.5003	237	True	A	222
2015-age-25-prevacc	557v1	Hensley_sera	pre	186	G	A	2.2696	5.0589	3.8464	-1.2124	2.2696	-0.59492	201	False	A	186
2015-age-25-prevacc	557v1	Hensley_sera	pre	186	G	H	0.88937	5.0589	3.8464	-1.2124	2.2696	-0.59492	201	False	A	186
2015-age-25-prevacc	557v1	Hensley_sera	pre	186	G	P	0.26859	5.0589	3.8464	-1.2124	2.2696	-0.59492	201	False	A	186
2015-age-25-prevacc	557v1	Hensley_sera	pre	186	G	N	0.26765	5.0589	3.8464	-1.2124	2.2696	-0.59492	201	False	A	186
2015-age-25-prevacc	557v1	Hensley_sera	pre	186	G	T	0.093265	5.0589	3.8464	-1.2124	2.2696	-0.59492	201	False	A	186
2015-age-25-prevacc	557v1	Hensley_sera	pre	186	G	C	0.020139	5.0589	3.8464	-1.2124	2.2696	-0.59492	201	False	A	186
2015-age-25-prevacc	557v1	Hensley_sera	pre	186	G	Y	0.0055587	5.0589	3.8464	-1.2124	2.2696	-0.59492	201	False	A	186
2015-age-25-prevacc	557v1	Hensley_sera	pre	186	G	K	0.0046147	5.0589	3.8464	-1.2124	2.2696	-0.59492	201	False	A	186
2015-age-25-prevacc	557v1	Hensley_sera	pre	186	G	R	0.0046147	5.0589	3.8464	-1.2124	2.2696	-0.59492	201	False	A	186
2015-age-25-prevacc	557v1	Hensley_sera	pre	186	G	Q	0.0046147	5.0589	3.8464	-1.2124	2.2696	-0.59492	201	False	A	186
2015-age-25-prevacc	557v1	Hensley_sera	pre	186	G	M	0.0046147	5.0589	3.8464	-1.2124	2.2696	-0.59492	201	False	A	186
2015-age-25-prevacc	557v1	Hensley_sera	pre	186	G	I	0.0046147	5.0589	3.8464	-1.2124	2.2696	-0.59492	201	False	A	186
2015-age-25-prevacc	557v1	Hensley_sera	pre	186	G	E	0.0046147	5.0589	3.8464	-1.2124	2.2696	-0.59492	201	False	A	186
2015-age-25-prevacc	557v1	Hensley_sera	pre	186	G	W	0.0046147	5.0589	3.8464	-1.2124	2.2696	-0.59492	201	False	A	186
2015-age-25-prevacc	557v1	Hensley_sera	pre	186	G	S	-0.014749	5.0589	3.8464	-1.2124	2.2696	-0.59492	201	False	A	186
2015-age-25-prevacc	557v1	Hensley_sera	pre	186	G	V	-0.14412	5.0589	3.8464	-1.2124	2.2696	-0.59492	201	False	A	186
2015-age-25-prevacc	557v1	Hensley_sera	pre	186	G	F	-0.20737	5.0589	3.8464	-1.2124	2.2696	-0.59492	201	False	A	186
2015-age-25-prevacc	557v1	Hensley_sera	pre	186	G	L	-0.25128	5.0589	3.8464	-1.2124	2.2696	-0.59492	201	False	A	186
2015-age-25-prevacc	557v1	Hensley_sera	pre	186	G	D	-0.59492	5.0589	3.8464	-1.2124	2.2696	-0.59492	201	False	A	186
2015-age-25-prevacc	557v1	Hensley_sera	pre	186	G	G		5.0589	3.8464	-1.2124	2.2696	-0.59492	201	False	A	186
2015-age-25-prevacc	557v1	Hensley_sera	pre	142	R	D	2.2677	5.187	3.3263	-1.8607	2.2677	-0.40407	157	False	A	142
2015-age-25-prevacc	557v1	Hensley_sera	pre	142	R	L	0.48571	5.187	3.3263	-1.8607	2.2677	-0.40407	157	False	A	142
2015-age-25-prevacc	557v1	Hensley_sera	pre	142	R	Y	0.20577	5.187	3.3263	-1.8607	2.2677	-0.40407	157	False	A	142
2015-age-25-prevacc	557v1	Hensley_sera	pre	142	R	E	0.15545	5.187	3.3263	-1.8607	2.2677	-0.40407	157	False	A	142
2015-age-25-prevacc	557v1	Hensley_sera	pre	142	R	H	0.12262	5.187	3.3263	-1.8607	2.2677	-0.40407	157	False	A	142
2015-age-25-prevacc	557v1	Hensley_sera	pre	142	R	K	0.052161	5.187	3.3263	-1.8607	2.2677	-0.40407	157	False	A	142
2015-age-25-prevacc	557v1	Hensley_sera	pre	142	R	A	0.023218	5.187	3.3263	-1.8607	2.2677	-0.40407	157	False	A	142
2015-age-25-prevacc	557v1	Hensley_sera	pre	142	R	V	0.012614	5.187	3.3263	-1.8607	2.2677	-0.40407	157	False	A	142
2015-age-25-prevacc	557v1	Hensley_sera	pre	142	R	C	0.00028628	5.187	3.3263	-1.8607	2.2677	-0.40407	157	False	A	142
2015-age-25-prevacc	557v1	Hensley_sera	pre	142	R	F	0.00028628	5.187	3.3263	-1.8607	2.2677	-0.40407	157	False	A	142
2015-age-25-prevacc	557v1	Hensley_sera	pre	142	R	M	0.00022014	5.187	3.3263	-1.8607	2.2677	-0.40407	157	False	A	142
2015-age-25-prevacc	557v1	Hensley_sera	pre	142	R	Q	0.00022014	5.187	3.3263	-1.8607	2.2677	-0.40407	157	False	A	142
2015-age-25-prevacc	557v1	Hensley_sera	pre	142	R	G	-0.18316	5.187	3.3263	-1.8607	2.2677	-0.40407	157	False	A	142
2015-age-25-prevacc	557v1	Hensley_sera	pre	142	R	W	-0.21072	5.187	3.3263	-1.8607	2.2677	-0.40407	157	False	A	142
2015-age-25-prevacc	557v1	Hensley_sera	pre	142	R	I	-0.21072	5.187	3.3263	-1.8607	2.2677	-0.40407	157	False	A	142
2015-age-25-prevacc	557v1	Hensley_sera	pre	142	R	P	-0.23197	5.187	3.3263	-1.8607	2.2677	-0.40407	157	False	A	142
2015-age-25-prevacc	557v1	Hensley_sera	pre	142	R	S	-0.25278	5.187	3.3263	-1.8607	2.2677	-0.40407	157	False	A	142
2015-age-25-prevacc	557v1	Hensley_sera	pre	142	R	N	-0.36727	5.187	3.3263	-1.8607	2.2677	-0.40407	157	False	A	142
2015-age-25-prevacc	557v1	Hensley_sera	pre	142	R	T	-0.40407	5.187	3.3263	-1.8607	2.2677	-0.40407	157	False	A	142
2015-age-25-prevacc	557v1	Hensley_sera	pre	142	R	R		5.187	3.3263	-1.8607	2.2677	-0.40407	157	False	A	142
2015-age-25-prevacc	557v1	Hensley_sera	pre	224	R	P	2.1824	13.661	12.875	-0.78635	2.1824	-0.29468	239	True	A	224
2015-age-25-prevacc	557v1	Hensley_sera	pre	224	R	M	1.8887	13.661	12.875	-0.78635	2.1824	-0.29468	239	True	A	224
2015-age-25-prevacc	557v1	Hensley_sera	pre	224	R	E	1.7824	13.661	12.875	-0.78635	2.1824	-0.29468	239	True	A	224
2015-age-25-prevacc	557v1	Hensley_sera	pre	224	R	A	1.1025	13.661	12.875	-0.78635	2.1824	-0.29468	239	True	A	224
2015-age-25-prevacc	557v1	Hensley_sera	pre	224	R	S	1.0897	13.661	12.875	-0.78635	2.1824	-0.29468	239	True	A	224
2015-age-25-prevacc	557v1	Hensley_sera	pre	224	R	D	1.0167	13.661	12.875	-0.78635	2.1824	-0.29468	239	True	A	224
2015-age-25-prevacc	557v1	Hensley_sera	pre	224	R	Q	0.84163	13.661	12.875	-0.78635	2.1824	-0.29468	239	True	A	224
2015-age-25-prevacc	557v1	Hensley_sera	pre	224	R	W	0.55112	13.661	12.875	-0.78635	2.1824	-0.29468	239	True	A	224
2015-age-25-prevacc	557v1	Hensley_sera	pre	224	R	H	0.53123	13.661	12.875	-0.78635	2.1824	-0.29468	239	True	A	224
2015-age-25-prevacc	557v1	Hensley_sera	pre	224	R	T	0.48971	13.661	12.875	-0.78635	2.1824	-0.29468	239	True	A	224
2015-age-25-prevacc	557v1	Hensley_sera	pre	224	R	L	0.43953	13.661	12.875	-0.78635	2.1824	-0.29468	239	True	A	224
2015-age-25-prevacc	557v1	Hensley_sera	pre	224	R	Y	0.42286	13.661	12.875	-0.78635	2.1824	-0.29468	239	True	A	224
2015-age-25-prevacc	557v1	Hensley_sera	pre	224	R	V	0.42286	13.661	12.875	-0.78635	2.1824	-0.29468	239	True	A	224
2015-age-25-prevacc	557v1	Hensley_sera	pre	224	R	G	0.1034	13.661	12.875	-0.78635	2.1824	-0.29468	239	True	A	224
2015-age-25-prevacc	557v1	Hensley_sera	pre	224	R	I	0.0078269	13.661	12.875	-0.78635	2.1824	-0.29468	239	True	A	224
2015-age-25-prevacc	557v1	Hensley_sera	pre	224	R	C	0.0026657	13.661	12.875	-0.78635	2.1824	-0.29468	239	True	A	224
2015-age-25-prevacc	557v1	Hensley_sera	pre	224	R	K	-0.23944	13.661	12.875	-0.78635	2.1824	-0.29468	239	True	A	224
2015-age-25-prevacc	557v1	Hensley_sera	pre	224	R	F	-0.25222	13.661	12.875	-0.78635	2.1824	-0.29468	239	True	A	224
2015-age-25-prevacc	557v1	Hensley_sera	pre	224	R	N	-0.29468	13.661	12.875	-0.78635	2.1824	-0.29468	239	True	A	224
2015-age-25-prevacc	557v1	Hensley_sera	pre	224	R	R		13.661	12.875	-0.78635	2.1824	-0.29468	239	True	A	224
2015-age-25-prevacc	557v1	Hensley_sera	pre	(HA2)154	N	K	2.0163	4.3371	2.5158	-1.8213	2.0163	-0.4167	498	False	B	154
2015-age-25-prevacc	557v1	Hensley_sera	pre	(HA2)154	N	I	0.32827	4.3371	2.5158	-1.8213	2.0163	-0.4167	498	False	B	154
2015-age-25-prevacc	557v1	Hensley_sera	pre	(HA2)154	N	S	0.16032	4.3371	2.5158	-1.8213	2.0163	-0.4167	498	False	B	154
2015-age-25-prevacc	557v1	Hensley_sera	pre	(HA2)154	N	H	0.0033331	4.3371	2.5158	-1.8213	2.0163	-0.4167	498	False	B	154
2015-age-25-prevacc	557v1	Hensley_sera	pre	(HA2)154	N	F	0.00231	4.3371	2.5158	-1.8213	2.0163	-0.4167	498	False	B	154
2015-age-25-prevacc	557v1	Hensley_sera	pre	(HA2)154	N	Y	0.00231	4.3371	2.5158	-1.8213	2.0163	-0.4167	498	False	B	154
2015-age-25-prevacc	557v1	Hensley_sera	pre	(HA2)154	N	M	0.00045085	4.3371	2.5158	-1.8213	2.0163	-0.4167	498	False	B	154
2015-age-25-prevacc	557v1	Hensley_sera	pre	(HA2)154	N	W	0.00045085	4.3371	2.5158	-1.8213	2.0163	-0.4167	498	False	B	154
2015-age-25-prevacc	557v1	Hensley_sera	pre	(HA2)154	N	V	0.00045085	4.3371	2.5158	-1.8213	2.0163	-0.4167	498	False	B	154
2015-age-25-prevacc	557v1	Hensley_sera	pre	(HA2)154	N	E	0.00045085	4.3371	2.5158	-1.8213	2.0163	-0.4167	498	False	B	154
2015-age-25-prevacc	557v1	Hensley_sera	pre	(HA2)154	N	C	0.00045085	4.3371	2.5158	-1.8213	2.0163	-0.4167	498	False	B	154
2015-age-25-prevacc	557v1	Hensley_sera	pre	(HA2)154	N	Q	0.00038094	4.3371	2.5158	-1.8213	2.0163	-0.4167	498	False	B	154
2015-age-25-prevacc	557v1	Hensley_sera	pre	(HA2)154	N	R	0.00038094	4.3371	2.5158	-1.8213	2.0163	-0.4167	498	False	B	154
2015-age-25-prevacc	557v1	Hensley_sera	pre	(HA2)154	N	A	-0.22318	4.3371	2.5158	-1.8213	2.0163	-0.4167	498	False	B	154
2015-age-25-prevacc	557v1	Hensley_sera	pre	(HA2)154	N	T	-0.23299	4.3371	2.5158	-1.8213	2.0163	-0.4167	498	False	B	154
2015-age-25-prevacc	557v1	Hensley_sera	pre	(HA2)154	N	P	-0.26027	4.3371	2.5158	-1.8213	2.0163	-0.4167	498	False	B	154
2015-age-25-prevacc	557v1	Hensley_sera	pre	(HA2)154	N	D	-0.27149	4.3371	2.5158	-1.8213	2.0163	-0.4167	498	False	B	154
2015-age-25-prevacc	557v1	Hensley_sera	pre	(HA2)154	N	L	-0.4167	4.3371	2.5158	-1.8213	2.0163	-0.4167	498	False	B	154
2015-age-25-prevacc	557v1	Hensley_sera	pre	(HA2)154	N	G	-0.4167	4.3371	2.5158	-1.8213	2.0163	-0.4167	498	False	B	154
2015-age-25-prevacc	557v1	Hensley_sera	pre	(HA2)154	N	N		4.3371	2.5158	-1.8213	2.0163	-0.4167	498	False	B	154
2015-age-25-prevacc	557v1	Hensley_sera	pre	229	R	G	1.9645	4.4133	4.0788	-0.33446	1.9645	-0.21138	244	False	A	229
2015-age-25-prevacc	557v1	Hensley_sera	pre	229	R	I	0.78862	4.4133	4.0788	-0.33446	1.9645	-0.21138	244	False	A	229
2015-age-25-prevacc	557v1	Hensley_sera	pre	229	R	C	0.67865	4.4133	4.0788	-0.33446	1.9645	-0.21138	244	False	A	229
2015-age-25-prevacc	557v1	Hensley_sera	pre	229	R	S	0.59219	4.4133	4.0788	-0.33446	1.9645	-0.21138	244	False	A	229
2015-age-25-prevacc	557v1	Hensley_sera	pre	229	R	L	0.016369	4.4133	4.0788	-0.33446	1.9645	-0.21138	244	False	A	229
2015-age-25-prevacc	557v1	Hensley_sera	pre	229	R	Q	0.0083325	4.4133	4.0788	-0.33446	1.9645	-0.21138	244	False	A	229
2015-age-25-prevacc	557v1	Hensley_sera	pre	229	R	F	0.0083325	4.4133	4.0788	-0.33446	1.9645	-0.21138	244	False	A	229
2015-age-25-prevacc	557v1	Hensley_sera	pre	229	R	M	0.0083325	4.4133	4.0788	-0.33446	1.9645	-0.21138	244	False	A	229
2015-age-25-prevacc	557v1	Hensley_sera	pre	229	R	N	0.0083325	4.4133	4.0788	-0.33446	1.9645	-0.21138	244	False	A	229
2015-age-25-prevacc	557v1	Hensley_sera	pre	229	R	H	0.00072644	4.4133	4.0788	-0.33446	1.9645	-0.21138	244	False	A	229
2015-age-25-prevacc	557v1	Hensley_sera	pre	229	R	E	0.00072644	4.4133	4.0788	-0.33446	1.9645	-0.21138	244	False	A	229
2015-age-25-prevacc	557v1	Hensley_sera	pre	229	R	D	0.00072644	4.4133	4.0788	-0.33446	1.9645	-0.21138	244	False	A	229
2015-age-25-prevacc	557v1	Hensley_sera	pre	229	R	W	0.00072644	4.4133	4.0788	-0.33446	1.9645	-0.21138	244	False	A	229
2015-age-25-prevacc	557v1	Hensley_sera	pre	229	R	V	0.0005737	4.4133	4.0788	-0.33446	1.9645	-0.21138	244	False	A	229
2015-age-25-prevacc	557v1	Hensley_sera	pre	229	R	T	0.0005737	4.4133	4.0788	-0.33446	1.9645	-0.21138	244	False	A	229
2015-age-25-prevacc	557v1	Hensley_sera	pre	229	R	Y	0.0005737	4.4133	4.0788	-0.33446	1.9645	-0.21138	244	False	A	229
2015-age-25-prevacc	557v1	Hensley_sera	pre	229	R	P	0.0005737	4.4133	4.0788	-0.33446	1.9645	-0.21138	244	False	A	229
2015-age-25-prevacc	557v1	Hensley_sera	pre	229	R	K	-0.12308	4.4133	4.0788	-0.33446	1.9645	-0.21138	244	False	A	229
2015-age-25-prevacc	557v1	Hensley_sera	pre	229	R	A	-0.21138	4.4133	4.0788	-0.33446	1.9645	-0.21138	244	False	A	229
2015-age-25-prevacc	557v1	Hensley_sera	pre	229	R	R		4.4133	4.0788	-0.33446	1.9645	-0.21138	244	False	A	229
2015-age-25-prevacc	557v1	Hensley_sera	pre	218	G	P	1.7885	6.7345	4.8994	-1.8351	1.7885	-0.65855	233	False	A	218
2015-age-25-prevacc	557v1	Hensley_sera	pre	218	G	R	0.83539	6.7345	4.8994	-1.8351	1.7885	-0.65855	233	False	A	218
2015-age-25-prevacc	557v1	Hensley_sera	pre	218	G	V	0.48164	6.7345	4.8994	-1.8351	1.7885	-0.65855	233	False	A	218
2015-age-25-prevacc	557v1	Hensley_sera	pre	218	G	H	0.47543	6.7345	4.8994	-1.8351	1.7885	-0.65855	233	False	A	218
2015-age-25-prevacc	557v1	Hensley_sera	pre	218	G	D	0.37222	6.7345	4.8994	-1.8351	1.7885	-0.65855	233	False	A	218
2015-age-25-prevacc	557v1	Hensley_sera	pre	218	G	A	0.35102	6.7345	4.8994	-1.8351	1.7885	-0.65855	233	False	A	218
2015-age-25-prevacc	557v1	Hensley_sera	pre	218	G	T	0.26348	6.7345	4.8994	-1.8351	1.7885	-0.65855	233	False	A	218
2015-age-25-prevacc	557v1	Hensley_sera	pre	218	G	E	0.18846	6.7345	4.8994	-1.8351	1.7885	-0.65855	233	False	A	218
2015-age-25-prevacc	557v1	Hensley_sera	pre	218	G	S	0.14107	6.7345	4.8994	-1.8351	1.7885	-0.65855	233	False	A	218
2015-age-25-prevacc	557v1	Hensley_sera	pre	218	G	K	0.00083307	6.7345	4.8994	-1.8351	1.7885	-0.65855	233	False	A	218
2015-age-25-prevacc	557v1	Hensley_sera	pre	218	G	N	0.00044071	6.7345	4.8994	-1.8351	1.7885	-0.65855	233	False	A	218
2015-age-25-prevacc	557v1	Hensley_sera	pre	218	G	Q	0.00044071	6.7345	4.8994	-1.8351	1.7885	-0.65855	233	False	A	218
2015-age-25-prevacc	557v1	Hensley_sera	pre	218	G	W	0.00044071	6.7345	4.8994	-1.8351	1.7885	-0.65855	233	False	A	218
2015-age-25-prevacc	557v1	Hensley_sera	pre	218	G	L	-0.028125	6.7345	4.8994	-1.8351	1.7885	-0.65855	233	False	A	218
2015-age-25-prevacc	557v1	Hensley_sera	pre	218	G	I	-0.071324	6.7345	4.8994	-1.8351	1.7885	-0.65855	233	False	A	218
2015-age-25-prevacc	557v1	Hensley_sera	pre	218	G	M	-0.13344	6.7345	4.8994	-1.8351	1.7885	-0.65855	233	False	A	218
2015-age-25-prevacc	557v1	Hensley_sera	pre	218	G	Y	-0.47048	6.7345	4.8994	-1.8351	1.7885	-0.65855	233	False	A	218
2015-age-25-prevacc	557v1	Hensley_sera	pre	218	G	C	-0.47315	6.7345	4.8994	-1.8351	1.7885	-0.65855	233	False	A	218
2015-age-25-prevacc	557v1	Hensley_sera	pre	218	G	F	-0.65855	6.7345	4.8994	-1.8351	1.7885	-0.65855	233	False	A	218
2015-age-25-prevacc	557v1	Hensley_sera	pre	218	G	G		6.7345	4.8994	-1.8351	1.7885	-0.65855	233	False	A	218
2015-age-25-prevacc	557v1	Hensley_sera	pre	160	K	T	1.7245	9.8994	5.4829	-4.4165	1.7245	-0.87326	175	True	A	160
2015-age-25-prevacc	557v1	Hensley_sera	pre	160	K	S	1.5471	9.8994	5.4829	-4.4165	1.7245	-0.87326	175	True	A	160
2015-age-25-prevacc	557v1	Hensley_sera	pre	160	K	P	1.5308	9.8994	5.4829	-4.4165	1.7245	-0.87326	175	True	A	160
2015-age-25-prevacc	557v1	Hensley_sera	pre	160	K	M	0.33752	9.8994	5.4829	-4.4165	1.7245	-0.87326	175	True	A	160
2015-age-25-prevacc	557v1	Hensley_sera	pre	160	K	F	0.25616	9.8994	5.4829	-4.4165	1.7245	-0.87326	175	True	A	160
2015-age-25-prevacc	557v1	Hensley_sera	pre	160	K	G	0.079434	9.8994	5.4829	-4.4165	1.7245	-0.87326	175	True	A	160
2015-age-25-prevacc	557v1	Hensley_sera	pre	160	K	C	0.0038164	9.8994	5.4829	-4.4165	1.7245	-0.87326	175	True	A	160
2015-age-25-prevacc	557v1	Hensley_sera	pre	160	K	W	0.0033964	9.8994	5.4829	-4.4165	1.7245	-0.87326	175	True	A	160
2015-age-25-prevacc	557v1	Hensley_sera	pre	160	K	H	-0.018625	9.8994	5.4829	-4.4165	1.7245	-0.87326	175	True	A	160
2015-age-25-prevacc	557v1	Hensley_sera	pre	160	K	N	-0.044042	9.8994	5.4829	-4.4165	1.7245	-0.87326	175	True	A	160
2015-age-25-prevacc	557v1	Hensley_sera	pre	160	K	A	-0.12825	9.8994	5.4829	-4.4165	1.7245	-0.87326	175	True	A	160
2015-age-25-prevacc	557v1	Hensley_sera	pre	160	K	E	-0.1335	9.8994	5.4829	-4.4165	1.7245	-0.87326	175	True	A	160
2015-age-25-prevacc	557v1	Hensley_sera	pre	160	K	R	-0.24659	9.8994	5.4829	-4.4165	1.7245	-0.87326	175	True	A	160
2015-age-25-prevacc	557v1	Hensley_sera	pre	160	K	I	-0.32005	9.8994	5.4829	-4.4165	1.7245	-0.87326	175	True	A	160
2015-age-25-prevacc	557v1	Hensley_sera	pre	160	K	Q	-0.32451	9.8994	5.4829	-4.4165	1.7245	-0.87326	175	True	A	160
2015-age-25-prevacc	557v1	Hensley_sera	pre	160	K	Y	-0.73539	9.8994	5.4829	-4.4165	1.7245	-0.87326	175	True	A	160
2015-age-25-prevacc	557v1	Hensley_sera	pre	160	K	L	-0.74811	9.8994	5.4829	-4.4165	1.7245	-0.87326	175	True	A	160
2015-age-25-prevacc	557v1	Hensley_sera	pre	160	K	D	-0.84418	9.8994	5.4829	-4.4165	1.7245	-0.87326	175	True	A	160
2015-age-25-prevacc	557v1	Hensley_sera	pre	160	K	V	-0.87326	9.8994	5.4829	-4.4165	1.7245	-0.87326	175	True	A	160
2015-age-25-prevacc	557v1	Hensley_sera	pre	160	K	K		9.8994	5.4829	-4.4165	1.7245	-0.87326	175	True	A	160
2015-age-25-prevacc	557v1	Hensley_sera	pre	227	P	D	1.4734	9.1213	2.6572	-6.464	1.4734	-1.3031	242	True	A	227
2015-age-25-prevacc	557v1	Hensley_sera	pre	227	P	T	1.1062	9.1213	2.6572	-6.464	1.4734	-1.3031	242	True	A	227
2015-age-25-prevacc	557v1	Hensley_sera	pre	227	P	C	0.037391	9.1213	2.6572	-6.464	1.4734	-1.3031	242	True	A	227
2015-age-25-prevacc	557v1	Hensley_sera	pre	227	P	F	0.012744	9.1213	2.6572	-6.464	1.4734	-1.3031	242	True	A	227
2015-age-25-prevacc	557v1	Hensley_sera	pre	227	P	M	0.012744	9.1213	2.6572	-6.464	1.4734	-1.3031	242	True	A	227
2015-age-25-prevacc	557v1	Hensley_sera	pre	227	P	W	0.004903	9.1213	2.6572	-6.464	1.4734	-1.3031	242	True	A	227
2015-age-25-prevacc	557v1	Hensley_sera	pre	227	P	V	0.004903	9.1213	2.6572	-6.464	1.4734	-1.3031	242	True	A	227
2015-age-25-prevacc	557v1	Hensley_sera	pre	227	P	K	0.004903	9.1213	2.6572	-6.464	1.4734	-1.3031	242	True	A	227
2015-age-25-prevacc	557v1	Hensley_sera	pre	227	P	R	-0.19734	9.1213	2.6572	-6.464	1.4734	-1.3031	242	True	A	227
2015-age-25-prevacc	557v1	Hensley_sera	pre	227	P	I	-0.24212	9.1213	2.6572	-6.464	1.4734	-1.3031	242	True	A	227
2015-age-25-prevacc	557v1	Hensley_sera	pre	227	P	Y	-0.25185	9.1213	2.6572	-6.464	1.4734	-1.3031	242	True	A	227
2015-age-25-prevacc	557v1	Hensley_sera	pre	227	P	L	-0.32794	9.1213	2.6572	-6.464	1.4734	-1.3031	242	True	A	227
2015-age-25-prevacc	557v1	Hensley_sera	pre	227	P	E	-0.47109	9.1213	2.6572	-6.464	1.4734	-1.3031	242	True	A	227
2015-age-25-prevacc	557v1	Hensley_sera	pre	227	P	H	-0.55469	9.1213	2.6572	-6.464	1.4734	-1.3031	242	True	A	227
2015-age-25-prevacc	557v1	Hensley_sera	pre	227	P	S	-0.66238	9.1213	2.6572	-6.464	1.4734	-1.3031	242	True	A	227
2015-age-25-prevacc	557v1	Hensley_sera	pre	227	P	Q	-0.71314	9.1213	2.6572	-6.464	1.4734	-1.3031	242	True	A	227
2015-age-25-prevacc	557v1	Hensley_sera	pre	227	P	N	-0.84891	9.1213	2.6572	-6.464	1.4734	-1.3031	242	True	A	227
2015-age-25-prevacc	557v1	Hensley_sera	pre	227	P	A	-0.89147	9.1213	2.6572	-6.464	1.4734	-1.3031	242	True	A	227
2015-age-25-prevacc	557v1	Hensley_sera	pre	227	P	G	-1.3031	9.1213	2.6572	-6.464	1.4734	-1.3031	242	True	A	227
2015-age-25-prevacc	557v1	Hensley_sera	pre	227	P	P		9.1213	2.6572	-6.464	1.4734	-1.3031	242	True	A	227
2015-age-25-prevacc	557v1	Hensley_sera	pre	59	L	I	1.4472	2.5289	1.9438	-0.58512	1.4472	-0.50357	74	False	A	59
2015-age-25-prevacc	557v1	Hensley_sera	pre	59	L	R	0.25495	2.5289	1.9438	-0.58512	1.4472	-0.50357	74	False	A	59
2015-age-25-prevacc	557v1	Hensley_sera	pre	59	L	V	0.23287	2.5289	1.9438	-0.58512	1.4472	-0.50357	74	False	A	59
2015-age-25-prevacc	557v1	Hensley_sera	pre	59	L	H	0.0050626	2.5289	1.9438	-0.58512	1.4472	-0.50357	74	False	A	59
2015-age-25-prevacc	557v1	Hensley_sera	pre	59	L	N	0.00044956	2.5289	1.9438	-0.58512	1.4472	-0.50357	74	False	A	59
2015-age-25-prevacc	557v1	Hensley_sera	pre	59	L	M	0.00044956	2.5289	1.9438	-0.58512	1.4472	-0.50357	74	False	A	59
2015-age-25-prevacc	557v1	Hensley_sera	pre	59	L	K	0.00044956	2.5289	1.9438	-0.58512	1.4472	-0.50357	74	False	A	59
2015-age-25-prevacc	557v1	Hensley_sera	pre	59	L	C	0.00044956	2.5289	1.9438	-0.58512	1.4472	-0.50357	74	False	A	59
2015-age-25-prevacc	557v1	Hensley_sera	pre	59	L	T	0.00028293	2.5289	1.9438	-0.58512	1.4472	-0.50357	74	False	A	59
2015-age-25-prevacc	557v1	Hensley_sera	pre	59	L	D	0.00028293	2.5289	1.9438	-0.58512	1.4472	-0.50357	74	False	A	59
2015-age-25-prevacc	557v1	Hensley_sera	pre	59	L	G	0.00028293	2.5289	1.9438	-0.58512	1.4472	-0.50357	74	False	A	59
2015-age-25-prevacc	557v1	Hensley_sera	pre	59	L	Q	0.00028293	2.5289	1.9438	-0.58512	1.4472	-0.50357	74	False	A	59
2015-age-25-prevacc	557v1	Hensley_sera	pre	59	L	Y	0.00028293	2.5289	1.9438	-0.58512	1.4472	-0.50357	74	False	A	59
2015-age-25-prevacc	557v1	Hensley_sera	pre	59	L	W	0.00028293	2.5289	1.9438	-0.58512	1.4472	-0.50357	74	False	A	59
2015-age-25-prevacc	557v1	Hensley_sera	pre	59	L	A	0.00028293	2.5289	1.9438	-0.58512	1.4472	-0.50357	74	False	A	59
2015-age-25-prevacc	557v1	Hensley_sera	pre	59	L	S	-0.00064297	2.5289	1.9438	-0.58512	1.4472	-0.50357	74	False	A	59
2015-age-25-prevacc	557v1	Hensley_sera	pre	59	L	E	-0.00064297	2.5289	1.9438	-0.58512	1.4472	-0.50357	74	False	A	59
2015-age-25-prevacc	557v1	Hensley_sera	pre	59	L	F	-0.080264	2.5289	1.9438	-0.58512	1.4472	-0.50357	74	False	A	59
2015-age-25-prevacc	557v1	Hensley_sera	pre	59	L	P	-0.50357	2.5289	1.9438	-0.58512	1.4472	-0.50357	74	False	A	59
2015-age-25-prevacc	557v1	Hensley_sera	pre	59	L	L		2.5289	1.9438	-0.58512	1.4472	-0.50357	74	False	A	59
2015-age-25-prevacc	557v1	Hensley_sera	pre	225	N	G	1.4283	4.9324	3.6338	-1.2986	1.4283	-0.70572	240	True	A	225
2015-age-25-prevacc	557v1	Hensley_sera	pre	225	N	T	0.81368	4.9324	3.6338	-1.2986	1.4283	-0.70572	240	True	A	225
2015-age-25-prevacc	557v1	Hensley_sera	pre	225	N	D	0.58471	4.9324	3.6338	-1.2986	1.4283	-0.70572	240	True	A	225
2015-age-25-prevacc	557v1	Hensley_sera	pre	225	N	A	0.46786	4.9324	3.6338	-1.2986	1.4283	-0.70572	240	True	A	225
2015-age-25-prevacc	557v1	Hensley_sera	pre	225	N	E	0.26349	4.9324	3.6338	-1.2986	1.4283	-0.70572	240	True	A	225
2015-age-25-prevacc	557v1	Hensley_sera	pre	225	N	H	0.052819	4.9324	3.6338	-1.2986	1.4283	-0.70572	240	True	A	225
2015-age-25-prevacc	557v1	Hensley_sera	pre	225	N	Y	0.016587	4.9324	3.6338	-1.2986	1.4283	-0.70572	240	True	A	225
2015-age-25-prevacc	557v1	Hensley_sera	pre	225	N	W	0.0016921	4.9324	3.6338	-1.2986	1.4283	-0.70572	240	True	A	225
2015-age-25-prevacc	557v1	Hensley_sera	pre	225	N	Q	0.0010908	4.9324	3.6338	-1.2986	1.4283	-0.70572	240	True	A	225
2015-age-25-prevacc	557v1	Hensley_sera	pre	225	N	F	0.0010908	4.9324	3.6338	-1.2986	1.4283	-0.70572	240	True	A	225
2015-age-25-prevacc	557v1	Hensley_sera	pre	225	N	C	0.0010908	4.9324	3.6338	-1.2986	1.4283	-0.70572	240	True	A	225
2015-age-25-prevacc	557v1	Hensley_sera	pre	225	N	V	0.00045482	4.9324	3.6338	-1.2986	1.4283	-0.70572	240	True	A	225
2015-age-25-prevacc	557v1	Hensley_sera	pre	225	N	L	0.00045482	4.9324	3.6338	-1.2986	1.4283	-0.70572	240	True	A	225
2015-age-25-prevacc	557v1	Hensley_sera	pre	225	N	I	0.00045482	4.9324	3.6338	-1.2986	1.4283	-0.70572	240	True	A	225
2015-age-25-prevacc	557v1	Hensley_sera	pre	225	N	S	-0.053051	4.9324	3.6338	-1.2986	1.4283	-0.70572	240	True	A	225
2015-age-25-prevacc	557v1	Hensley_sera	pre	225	N	R	-0.073258	4.9324	3.6338	-1.2986	1.4283	-0.70572	240	True	A	225
2015-age-25-prevacc	557v1	Hensley_sera	pre	225	N	M	-0.21022	4.9324	3.6338	-1.2986	1.4283	-0.70572	240	True	A	225
2015-age-25-prevacc	557v1	Hensley_sera	pre	225	N	P	-0.25632	4.9324	3.6338	-1.2986	1.4283	-0.70572	240	True	A	225
2015-age-25-prevacc	557v1	Hensley_sera	pre	225	N	K	-0.70572	4.9324	3.6338	-1.2986	1.4283	-0.70572	240	True	A	225
2015-age-25-prevacc	557v1	Hensley_sera	pre	225	N	N		4.9324	3.6338	-1.2986	1.4283	-0.70572	240	True	A	225
2015-age-25-prevacc	557v1	Hensley_sera	pre	223	V	G	1.4099	6.3052	5.013	-1.2922	1.4099	-0.56141	238	False	A	223
2015-age-25-prevacc	557v1	Hensley_sera	pre	223	V	P	1.0005	6.3052	5.013	-1.2922	1.4099	-0.56141	238	False	A	223
2015-age-25-prevacc	557v1	Hensley_sera	pre	223	V	L	0.80364	6.3052	5.013	-1.2922	1.4099	-0.56141	238	False	A	223
2015-age-25-prevacc	557v1	Hensley_sera	pre	223	V	N	0.60507	6.3052	5.013	-1.2922	1.4099	-0.56141	238	False	A	223
2015-age-25-prevacc	557v1	Hensley_sera	pre	223	V	D	0.46639	6.3052	5.013	-1.2922	1.4099	-0.56141	238	False	A	223
2015-age-25-prevacc	557v1	Hensley_sera	pre	223	V	S	0.37432	6.3052	5.013	-1.2922	1.4099	-0.56141	238	False	A	223
2015-age-25-prevacc	557v1	Hensley_sera	pre	223	V	A	0.17456	6.3052	5.013	-1.2922	1.4099	-0.56141	238	False	A	223
2015-age-25-prevacc	557v1	Hensley_sera	pre	223	V	E	0.088952	6.3052	5.013	-1.2922	1.4099	-0.56141	238	False	A	223
2015-age-25-prevacc	557v1	Hensley_sera	pre	223	V	T	0.085255	6.3052	5.013	-1.2922	1.4099	-0.56141	238	False	A	223
2015-age-25-prevacc	557v1	Hensley_sera	pre	223	V	W	0.0011653	6.3052	5.013	-1.2922	1.4099	-0.56141	238	False	A	223
2015-age-25-prevacc	557v1	Hensley_sera	pre	223	V	C	0.0011653	6.3052	5.013	-1.2922	1.4099	-0.56141	238	False	A	223
2015-age-25-prevacc	557v1	Hensley_sera	pre	223	V	K	0.00052269	6.3052	5.013	-1.2922	1.4099	-0.56141	238	False	A	223
2015-age-25-prevacc	557v1	Hensley_sera	pre	223	V	Q	0.00052269	6.3052	5.013	-1.2922	1.4099	-0.56141	238	False	A	223
2015-age-25-prevacc	557v1	Hensley_sera	pre	223	V	Y	0.00052269	6.3052	5.013	-1.2922	1.4099	-0.56141	238	False	A	223
2015-age-25-prevacc	557v1	Hensley_sera	pre	223	V	H	0.00052269	6.3052	5.013	-1.2922	1.4099	-0.56141	238	False	A	223
2015-age-25-prevacc	557v1	Hensley_sera	pre	223	V	M	-0.074836	6.3052	5.013	-1.2922	1.4099	-0.56141	238	False	A	223
2015-age-25-prevacc	557v1	Hensley_sera	pre	223	V	R	-0.23949	6.3052	5.013	-1.2922	1.4099	-0.56141	238	False	A	223
2015-age-25-prevacc	557v1	Hensley_sera	pre	223	V	I	-0.41647	6.3052	5.013	-1.2922	1.4099	-0.56141	238	False	A	223
2015-age-25-prevacc	557v1	Hensley_sera	pre	223	V	F	-0.56141	6.3052	5.013	-1.2922	1.4099	-0.56141	238	False	A	223
2015-age-25-prevacc	557v1	Hensley_sera	pre	223	V	V		6.3052	5.013	-1.2922	1.4099	-0.56141	238	False	A	223
2015-age-25-prevacc	557v1	Hensley_sera	pre	305	C	R	1.3607	3.8381	1.6487	-2.1894	1.3607	-0.92115	320	False	A	305
2015-age-25-prevacc	557v1	Hensley_sera	pre	305	C	P	0.26295	3.8381	1.6487	-2.1894	1.3607	-0.92115	320	False	A	305
2015-age-25-prevacc	557v1	Hensley_sera	pre	305	C	F	0.023384	3.8381	1.6487	-2.1894	1.3607	-0.92115	320	False	A	305
2015-age-25-prevacc	557v1	Hensley_sera	pre	305	C	Q	0.00016846	3.8381	1.6487	-2.1894	1.3607	-0.92115	320	False	A	305
2015-age-25-prevacc	557v1	Hensley_sera	pre	305	C	W	0.00016846	3.8381	1.6487	-2.1894	1.3607	-0.92115	320	False	A	305
2015-age-25-prevacc	557v1	Hensley_sera	pre	305	C	L	0.00016846	3.8381	1.6487	-2.1894	1.3607	-0.92115	320	False	A	305
2015-age-25-prevacc	557v1	Hensley_sera	pre	305	C	K	0.00016846	3.8381	1.6487	-2.1894	1.3607	-0.92115	320	False	A	305
2015-age-25-prevacc	557v1	Hensley_sera	pre	305	C	H	0.00016846	3.8381	1.6487	-2.1894	1.3607	-0.92115	320	False	A	305
2015-age-25-prevacc	557v1	Hensley_sera	pre	305	C	E	0.00016846	3.8381	1.6487	-2.1894	1.3607	-0.92115	320	False	A	305
2015-age-25-prevacc	557v1	Hensley_sera	pre	305	C	D	0.00016846	3.8381	1.6487	-2.1894	1.3607	-0.92115	320	False	A	305
2015-age-25-prevacc	557v1	Hensley_sera	pre	305	C	M	0.00016846	3.8381	1.6487	-2.1894	1.3607	-0.92115	320	False	A	305
2015-age-25-prevacc	557v1	Hensley_sera	pre	305	C	A	0.00016846	3.8381	1.6487	-2.1894	1.3607	-0.92115	320	False	A	305
2015-age-25-prevacc	557v1	Hensley_sera	pre	305	C	T	0.00016846	3.8381	1.6487	-2.1894	1.3607	-0.92115	320	False	A	305
2015-age-25-prevacc	557v1	Hensley_sera	pre	305	C	V	-8.4394e-05	3.8381	1.6487	-2.1894	1.3607	-0.92115	320	False	A	305
2015-age-25-prevacc	557v1	Hensley_sera	pre	305	C	N	-8.4394e-05	3.8381	1.6487	-2.1894	1.3607	-0.92115	320	False	A	305
2015-age-25-prevacc	557v1	Hensley_sera	pre	305	C	I	-0.22276	3.8381	1.6487	-2.1894	1.3607	-0.92115	320	False	A	305
2015-age-25-prevacc	557v1	Hensley_sera	pre	305	C	S	-0.39139	3.8381	1.6487	-2.1894	1.3607	-0.92115	320	False	A	305
2015-age-25-prevacc	557v1	Hensley_sera	pre	305	C	Y	-0.65389	3.8381	1.6487	-2.1894	1.3607	-0.92115	320	False	A	305
2015-age-25-prevacc	557v1	Hensley_sera	pre	305	C	G	-0.92115	3.8381	1.6487	-2.1894	1.3607	-0.92115	320	False	A	305
2015-age-25-prevacc	557v1	Hensley_sera	pre	305	C	C		3.8381	1.6487	-2.1894	1.3607	-0.92115	320	False	A	305
2015-age-25-prevacc	557v1	Hensley_sera	pre	32	D	L	1.2869	4.352	3.0865	-1.2654	1.2869	-0.42572	47	False	A	32
2015-age-25-prevacc	557v1	Hensley_sera	pre	32	D	E	0.62681	4.352	3.0865	-1.2654	1.2869	-0.42572	47	False	A	32
2015-age-25-prevacc	557v1	Hensley_sera	pre	32	D	Q	0.41924	4.352	3.0865	-1.2654	1.2869	-0.42572	47	False	A	32
2015-age-25-prevacc	557v1	Hensley_sera	pre	32	D	S	0.25097	4.352	3.0865	-1.2654	1.2869	-0.42572	47	False	A	32
2015-age-25-prevacc	557v1	Hensley_sera	pre	32	D	P	0.20155	4.352	3.0865	-1.2654	1.2869	-0.42572	47	False	A	32
2015-age-25-prevacc	557v1	Hensley_sera	pre	32	D	N	0.1529	4.352	3.0865	-1.2654	1.2869	-0.42572	47	False	A	32
2015-age-25-prevacc	557v1	Hensley_sera	pre	32	D	A	0.14561	4.352	3.0865	-1.2654	1.2869	-0.42572	47	False	A	32
2015-age-25-prevacc	557v1	Hensley_sera	pre	32	D	K	0.0018217	4.352	3.0865	-1.2654	1.2869	-0.42572	47	False	A	32
2015-age-25-prevacc	557v1	Hensley_sera	pre	32	D	Y	0.00014065	4.352	3.0865	-1.2654	1.2869	-0.42572	47	False	A	32
2015-age-25-prevacc	557v1	Hensley_sera	pre	32	D	W	0.00014065	4.352	3.0865	-1.2654	1.2869	-0.42572	47	False	A	32
2015-age-25-prevacc	557v1	Hensley_sera	pre	32	D	H	0.00014065	4.352	3.0865	-1.2654	1.2869	-0.42572	47	False	A	32
2015-age-25-prevacc	557v1	Hensley_sera	pre	32	D	F	0.00014065	4.352	3.0865	-1.2654	1.2869	-0.42572	47	False	A	32
2015-age-25-prevacc	557v1	Hensley_sera	pre	32	D	C	0.00014065	4.352	3.0865	-1.2654	1.2869	-0.42572	47	False	A	32
2015-age-25-prevacc	557v1	Hensley_sera	pre	32	D	I	-0.00023775	4.352	3.0865	-1.2654	1.2869	-0.42572	47	False	A	32
2015-age-25-prevacc	557v1	Hensley_sera	pre	32	D	T	-0.020843	4.352	3.0865	-1.2654	1.2869	-0.42572	47	False	A	32
2015-age-25-prevacc	557v1	Hensley_sera	pre	32	D	M	-0.24933	4.352	3.0865	-1.2654	1.2869	-0.42572	47	False	A	32
2015-age-25-prevacc	557v1	Hensley_sera	pre	32	D	V	-0.27994	4.352	3.0865	-1.2654	1.2869	-0.42572	47	False	A	32
2015-age-25-prevacc	557v1	Hensley_sera	pre	32	D	G	-0.28937	4.352	3.0865	-1.2654	1.2869	-0.42572	47	False	A	32
2015-age-25-prevacc	557v1	Hensley_sera	pre	32	D	R	-0.42572	4.352	3.0865	-1.2654	1.2869	-0.42572	47	False	A	32
2015-age-25-prevacc	557v1	Hensley_sera	pre	32	D	D		4.352	3.0865	-1.2654	1.2869	-0.42572	47	False	A	32
2015-age-25-prevacc	557v1	Hensley_sera	pre	221	P	S	1.2441	6.2777	4.7309	-1.5468	1.2441	-0.69125	236	False	A	221
2015-age-25-prevacc	557v1	Hensley_sera	pre	221	P	T	0.93663	6.2777	4.7309	-1.5468	1.2441	-0.69125	236	False	A	221
2015-age-25-prevacc	557v1	Hensley_sera	pre	221	P	H	0.66781	6.2777	4.7309	-1.5468	1.2441	-0.69125	236	False	A	221
2015-age-25-prevacc	557v1	Hensley_sera	pre	221	P	A	0.43166	6.2777	4.7309	-1.5468	1.2441	-0.69125	236	False	A	221
2015-age-25-prevacc	557v1	Hensley_sera	pre	221	P	D	0.42195	6.2777	4.7309	-1.5468	1.2441	-0.69125	236	False	A	221
2015-age-25-prevacc	557v1	Hensley_sera	pre	221	P	I	0.2637	6.2777	4.7309	-1.5468	1.2441	-0.69125	236	False	A	221
2015-age-25-prevacc	557v1	Hensley_sera	pre	221	P	V	0.2637	6.2777	4.7309	-1.5468	1.2441	-0.69125	236	False	A	221
2015-age-25-prevacc	557v1	Hensley_sera	pre	221	P	N	0.2637	6.2777	4.7309	-1.5468	1.2441	-0.69125	236	False	A	221
2015-age-25-prevacc	557v1	Hensley_sera	pre	221	P	R	0.23231	6.2777	4.7309	-1.5468	1.2441	-0.69125	236	False	A	221
2015-age-25-prevacc	557v1	Hensley_sera	pre	221	P	Y	0.0017998	6.2777	4.7309	-1.5468	1.2441	-0.69125	236	False	A	221
2015-age-25-prevacc	557v1	Hensley_sera	pre	221	P	Q	0.00081563	6.2777	4.7309	-1.5468	1.2441	-0.69125	236	False	A	221
2015-age-25-prevacc	557v1	Hensley_sera	pre	221	P	M	0.00066673	6.2777	4.7309	-1.5468	1.2441	-0.69125	236	False	A	221
2015-age-25-prevacc	557v1	Hensley_sera	pre	221	P	C	0.00066673	6.2777	4.7309	-1.5468	1.2441	-0.69125	236	False	A	221
2015-age-25-prevacc	557v1	Hensley_sera	pre	221	P	K	0.00066673	6.2777	4.7309	-1.5468	1.2441	-0.69125	236	False	A	221
2015-age-25-prevacc	557v1	Hensley_sera	pre	221	P	W	0.00066673	6.2777	4.7309	-1.5468	1.2441	-0.69125	236	False	A	221
2015-age-25-prevacc	557v1	Hensley_sera	pre	221	P	G	-0.13276	6.2777	4.7309	-1.5468	1.2441	-0.69125	236	False	A	221
2015-age-25-prevacc	557v1	Hensley_sera	pre	221	P	F	-0.25312	6.2777	4.7309	-1.5468	1.2441	-0.69125	236	False	A	221
2015-age-25-prevacc	557v1	Hensley_sera	pre	221	P	E	-0.46969	6.2777	4.7309	-1.5468	1.2441	-0.69125	236	False	A	221
2015-age-25-prevacc	557v1	Hensley_sera	pre	221	P	L	-0.69125	6.2777	4.7309	-1.5468	1.2441	-0.69125	236	False	A	221
2015-age-25-prevacc	557v1	Hensley_sera	pre	221	P	P		6.2777	4.7309	-1.5468	1.2441	-0.69125	236	False	A	221
2015-age-25-prevacc	557v1	Hensley_sera	pre	17	H	R	1.2321	2.7584	1.2321	-1.5262	1.2321	-0.34222	32	False	A	17
2015-age-25-prevacc	557v1	Hensley_sera	pre	17	H	M	2.6055e-06	2.7584	1.2321	-1.5262	1.2321	-0.34222	32	False	A	17
2015-age-25-prevacc	557v1	Hensley_sera	pre	17	H	A	2.6055e-06	2.7584	1.2321	-1.5262	1.2321	-0.34222	32	False	A	17
2015-age-25-prevacc	557v1	Hensley_sera	pre	17	H	N	-2.6501e-05	2.7584	1.2321	-1.5262	1.2321	-0.34222	32	False	A	17
2015-age-25-prevacc	557v1	Hensley_sera	pre	17	H	E	-2.6501e-05	2.7584	1.2321	-1.5262	1.2321	-0.34222	32	False	A	17
2015-age-25-prevacc	557v1	Hensley_sera	pre	17	H	F	-2.6501e-05	2.7584	1.2321	-1.5262	1.2321	-0.34222	32	False	A	17
2015-age-25-prevacc	557v1	Hensley_sera	pre	17	H	I	-2.6501e-05	2.7584	1.2321	-1.5262	1.2321	-0.34222	32	False	A	17
2015-age-25-prevacc	557v1	Hensley_sera	pre	17	H	L	-2.6501e-05	2.7584	1.2321	-1.5262	1.2321	-0.34222	32	False	A	17
2015-age-25-prevacc	557v1	Hensley_sera	pre	17	H	C	-2.6501e-05	2.7584	1.2321	-1.5262	1.2321	-0.34222	32	False	A	17
2015-age-25-prevacc	557v1	Hensley_sera	pre	17	H	S	-2.6501e-05	2.7584	1.2321	-1.5262	1.2321	-0.34222	32	False	A	17
2015-age-25-prevacc	557v1	Hensley_sera	pre	17	H	V	-2.6501e-05	2.7584	1.2321	-1.5262	1.2321	-0.34222	32	False	A	17
2015-age-25-prevacc	557v1	Hensley_sera	pre	17	H	W	-0.0098501	2.7584	1.2321	-1.5262	1.2321	-0.34222	32	False	A	17
2015-age-25-prevacc	557v1	Hensley_sera	pre	17	H	K	-0.0098501	2.7584	1.2321	-1.5262	1.2321	-0.34222	32	False	A	17
2015-age-25-prevacc	557v1	Hensley_sera	pre	17	H	T	-0.17442	2.7584	1.2321	-1.5262	1.2321	-0.34222	32	False	A	17
2015-age-25-prevacc	557v1	Hensley_sera	pre	17	H	Q	-0.1934	2.7584	1.2321	-1.5262	1.2321	-0.34222	32	False	A	17
2015-age-25-prevacc	557v1	Hensley_sera	pre	17	H	D	-0.23944	2.7584	1.2321	-1.5262	1.2321	-0.34222	32	False	A	17
2015-age-25-prevacc	557v1	Hensley_sera	pre	17	H	G	-0.26306	2.7584	1.2321	-1.5262	1.2321	-0.34222	32	False	A	17
2015-age-25-prevacc	557v1	Hensley_sera	pre	17	H	P	-0.29378	2.7584	1.2321	-1.5262	1.2321	-0.34222	32	False	A	17
2015-age-25-prevacc	557v1	Hensley_sera	pre	17	H	Y	-0.34222	2.7584	1.2321	-1.5262	1.2321	-0.34222	32	False	A	17
2015-age-25-prevacc	557v1	Hensley_sera	pre	17	H	H		2.7584	1.2321	-1.5262	1.2321	-0.34222	32	False	A	17
2015-age-25-prevacc	557v1	Hensley_sera	pre	157	L	P	1.1989	6.797	3.9944	-2.8026	1.1989	-1.0295	172	False	A	157
2015-age-25-prevacc	557v1	Hensley_sera	pre	157	L	D	0.95541	6.797	3.9944	-2.8026	1.1989	-1.0295	172	False	A	157
2015-age-25-prevacc	557v1	Hensley_sera	pre	157	L	A	0.85903	6.797	3.9944	-2.8026	1.1989	-1.0295	172	False	A	157
2015-age-25-prevacc	557v1	Hensley_sera	pre	157	L	W	0.62532	6.797	3.9944	-2.8026	1.1989	-1.0295	172	False	A	157
2015-age-25-prevacc	557v1	Hensley_sera	pre	157	L	H	0.18346	6.797	3.9944	-2.8026	1.1989	-1.0295	172	False	A	157
2015-age-25-prevacc	557v1	Hensley_sera	pre	157	L	G	0.15078	6.797	3.9944	-2.8026	1.1989	-1.0295	172	False	A	157
2015-age-25-prevacc	557v1	Hensley_sera	pre	157	L	V	0.016262	6.797	3.9944	-2.8026	1.1989	-1.0295	172	False	A	157
2015-age-25-prevacc	557v1	Hensley_sera	pre	157	L	Y	0.0026497	6.797	3.9944	-2.8026	1.1989	-1.0295	172	False	A	157
2015-age-25-prevacc	557v1	Hensley_sera	pre	157	L	C	0.0026497	6.797	3.9944	-2.8026	1.1989	-1.0295	172	False	A	157
2015-age-25-prevacc	557v1	Hensley_sera	pre	157	L	M	-0.028223	6.797	3.9944	-2.8026	1.1989	-1.0295	172	False	A	157
2015-age-25-prevacc	557v1	Hensley_sera	pre	157	L	N	-0.037127	6.797	3.9944	-2.8026	1.1989	-1.0295	172	False	A	157
2015-age-25-prevacc	557v1	Hensley_sera	pre	157	L	R	-0.15397	6.797	3.9944	-2.8026	1.1989	-1.0295	172	False	A	157
2015-age-25-prevacc	557v1	Hensley_sera	pre	157	L	E	-0.22199	6.797	3.9944	-2.8026	1.1989	-1.0295	172	False	A	157
2015-age-25-prevacc	557v1	Hensley_sera	pre	157	L	F	-0.23041	6.797	3.9944	-2.8026	1.1989	-1.0295	172	False	A	157
2015-age-25-prevacc	557v1	Hensley_sera	pre	157	L	S	-0.23474	6.797	3.9944	-2.8026	1.1989	-1.0295	172	False	A	157
2015-age-25-prevacc	557v1	Hensley_sera	pre	157	L	I	-0.25303	6.797	3.9944	-2.8026	1.1989	-1.0295	172	False	A	157
2015-age-25-prevacc	557v1	Hensley_sera	pre	157	L	K	-0.26038	6.797	3.9944	-2.8026	1.1989	-1.0295	172	False	A	157
2015-age-25-prevacc	557v1	Hensley_sera	pre	157	L	Q	-0.35317	6.797	3.9944	-2.8026	1.1989	-1.0295	172	False	A	157
2015-age-25-prevacc	557v1	Hensley_sera	pre	157	L	T	-1.0295	6.797	3.9944	-2.8026	1.1989	-1.0295	172	False	A	157
2015-age-25-prevacc	557v1	Hensley_sera	pre	157	L	L		6.797	3.9944	-2.8026	1.1989	-1.0295	172	False	A	157
2015-age-25-prevacc	557v1	Hensley_sera	pre	144	K	E	1.1707	4.0025	2.9989	-1.0036	1.1707	-0.48496	159	True	A	144
2015-age-25-prevacc	557v1	Hensley_sera	pre	144	K	A	0.58425	4.0025	2.9989	-1.0036	1.1707	-0.48496	159	True	A	144
2015-age-25-prevacc	557v1	Hensley_sera	pre	144	K	D	0.26511	4.0025	2.9989	-1.0036	1.1707	-0.48496	159	True	A	144
2015-age-25-prevacc	557v1	Hensley_sera	pre	144	K	G	0.26396	4.0025	2.9989	-1.0036	1.1707	-0.48496	159	True	A	144
2015-age-25-prevacc	557v1	Hensley_sera	pre	144	K	N	0.26098	4.0025	2.9989	-1.0036	1.1707	-0.48496	159	True	A	144
2015-age-25-prevacc	557v1	Hensley_sera	pre	144	K	R	0.21172	4.0025	2.9989	-1.0036	1.1707	-0.48496	159	True	A	144
2015-age-25-prevacc	557v1	Hensley_sera	pre	144	K	Q	0.12518	4.0025	2.9989	-1.0036	1.1707	-0.48496	159	True	A	144
2015-age-25-prevacc	557v1	Hensley_sera	pre	144	K	I	0.040629	4.0025	2.9989	-1.0036	1.1707	-0.48496	159	True	A	144
2015-age-25-prevacc	557v1	Hensley_sera	pre	144	K	H	0.037272	4.0025	2.9989	-1.0036	1.1707	-0.48496	159	True	A	144
2015-age-25-prevacc	557v1	Hensley_sera	pre	144	K	L	0.031716	4.0025	2.9989	-1.0036	1.1707	-0.48496	159	True	A	144
2015-age-25-prevacc	557v1	Hensley_sera	pre	144	K	V	0.0020781	4.0025	2.9989	-1.0036	1.1707	-0.48496	159	True	A	144
2015-age-25-prevacc	557v1	Hensley_sera	pre	144	K	Y	0.0020781	4.0025	2.9989	-1.0036	1.1707	-0.48496	159	True	A	144
2015-age-25-prevacc	557v1	Hensley_sera	pre	144	K	C	0.00092316	4.0025	2.9989	-1.0036	1.1707	-0.48496	159	True	A	144
2015-age-25-prevacc	557v1	Hensley_sera	pre	144	K	P	0.00092316	4.0025	2.9989	-1.0036	1.1707	-0.48496	159	True	A	144
2015-age-25-prevacc	557v1	Hensley_sera	pre	144	K	F	0.00092316	4.0025	2.9989	-1.0036	1.1707	-0.48496	159	True	A	144
2015-age-25-prevacc	557v1	Hensley_sera	pre	144	K	W	0.00047016	4.0025	2.9989	-1.0036	1.1707	-0.48496	159	True	A	144
2015-age-25-prevacc	557v1	Hensley_sera	pre	144	K	S	-0.23845	4.0025	2.9989	-1.0036	1.1707	-0.48496	159	True	A	144
2015-age-25-prevacc	557v1	Hensley_sera	pre	144	K	T	-0.2802	4.0025	2.9989	-1.0036	1.1707	-0.48496	159	True	A	144
2015-age-25-prevacc	557v1	Hensley_sera	pre	144	K	M	-0.48496	4.0025	2.9989	-1.0036	1.1707	-0.48496	159	True	A	144
2015-age-25-prevacc	557v1	Hensley_sera	pre	144	K	K		4.0025	2.9989	-1.0036	1.1707	-0.48496	159	True	A	144
2015-age-25-prevacc	557v1	Hensley_sera	pre	207	K	H	1.141	4.594	2.7526	-1.8414	1.141	-0.79641	222	True	A	207
2015-age-25-prevacc	557v1	Hensley_sera	pre	207	K	Q	0.75965	4.594	2.7526	-1.8414	1.141	-0.79641	222	True	A	207
2015-age-25-prevacc	557v1	Hensley_sera	pre	207	K	R	0.30589	4.594	2.7526	-1.8414	1.141	-0.79641	222	True	A	207
2015-age-25-prevacc	557v1	Hensley_sera	pre	207	K	C	0.26363	4.594	2.7526	-1.8414	1.141	-0.79641	222	True	A	207
2015-age-25-prevacc	557v1	Hensley_sera	pre	207	K	A	0.12574	4.594	2.7526	-1.8414	1.141	-0.79641	222	True	A	207
2015-age-25-prevacc	557v1	Hensley_sera	pre	207	K	T	0.062289	4.594	2.7526	-1.8414	1.141	-0.79641	222	True	A	207
2015-age-25-prevacc	557v1	Hensley_sera	pre	207	K	M	0.037393	4.594	2.7526	-1.8414	1.141	-0.79641	222	True	A	207
2015-age-25-prevacc	557v1	Hensley_sera	pre	207	K	G	0.031457	4.594	2.7526	-1.8414	1.141	-0.79641	222	True	A	207
2015-age-25-prevacc	557v1	Hensley_sera	pre	207	K	E	0.024413	4.594	2.7526	-1.8414	1.141	-0.79641	222	True	A	207
2015-age-25-prevacc	557v1	Hensley_sera	pre	207	K	Y	0.00059342	4.594	2.7526	-1.8414	1.141	-0.79641	222	True	A	207
2015-age-25-prevacc	557v1	Hensley_sera	pre	207	K	D	0.00017663	4.594	2.7526	-1.8414	1.141	-0.79641	222	True	A	207
2015-age-25-prevacc	557v1	Hensley_sera	pre	207	K	V	0.00017663	4.594	2.7526	-1.8414	1.141	-0.79641	222	True	A	207
2015-age-25-prevacc	557v1	Hensley_sera	pre	207	K	W	0.00017663	4.594	2.7526	-1.8414	1.141	-0.79641	222	True	A	207
2015-age-25-prevacc	557v1	Hensley_sera	pre	207	K	P	2.4741e-05	4.594	2.7526	-1.8414	1.141	-0.79641	222	True	A	207
2015-age-25-prevacc	557v1	Hensley_sera	pre	207	K	F	2.4741e-05	4.594	2.7526	-1.8414	1.141	-0.79641	222	True	A	207
2015-age-25-prevacc	557v1	Hensley_sera	pre	207	K	S	-0.1876	4.594	2.7526	-1.8414	1.141	-0.79641	222	True	A	207
2015-age-25-prevacc	557v1	Hensley_sera	pre	207	K	I	-0.39616	4.594	2.7526	-1.8414	1.141	-0.79641	222	True	A	207
2015-age-25-prevacc	557v1	Hensley_sera	pre	207	K	L	-0.46122	4.594	2.7526	-1.8414	1.141	-0.79641	222	True	A	207
2015-age-25-prevacc	557v1	Hensley_sera	pre	207	K	N	-0.79641	4.594	2.7526	-1.8414	1.141	-0.79641	222	True	A	207
2015-age-25-prevacc	557v1	Hensley_sera	pre	207	K	K		4.594	2.7526	-1.8414	1.141	-0.79641	222	True	A	207
2015-age-25-prevacc	557v1	Hensley_sera	pre	(HA2)75	G	S	1.13	4.7892	2.6418	-2.1475	1.13	-0.48007	419	False	B	75
2015-age-25-prevacc	557v1	Hensley_sera	pre	(HA2)75	G	T	0.67808	4.7892	2.6418	-2.1475	1.13	-0.48007	419	False	B	75
2015-age-25-prevacc	557v1	Hensley_sera	pre	(HA2)75	G	L	0.48567	4.7892	2.6418	-2.1475	1.13	-0.48007	419	False	B	75
2015-age-25-prevacc	557v1	Hensley_sera	pre	(HA2)75	G	F	0.27497	4.7892	2.6418	-2.1475	1.13	-0.48007	419	False	B	75
2015-age-25-prevacc	557v1	Hensley_sera	pre	(HA2)75	G	V	0.072253	4.7892	2.6418	-2.1475	1.13	-0.48007	419	False	B	75
2015-age-25-prevacc	557v1	Hensley_sera	pre	(HA2)75	G	D	0.0002449	4.7892	2.6418	-2.1475	1.13	-0.48007	419	False	B	75
2015-age-25-prevacc	557v1	Hensley_sera	pre	(HA2)75	G	K	0.0002449	4.7892	2.6418	-2.1475	1.13	-0.48007	419	False	B	75
2015-age-25-prevacc	557v1	Hensley_sera	pre	(HA2)75	G	N	0.0002449	4.7892	2.6418	-2.1475	1.13	-0.48007	419	False	B	75
2015-age-25-prevacc	557v1	Hensley_sera	pre	(HA2)75	G	P	1.2022e-05	4.7892	2.6418	-2.1475	1.13	-0.48007	419	False	B	75
2015-age-25-prevacc	557v1	Hensley_sera	pre	(HA2)75	G	M	1.2022e-05	4.7892	2.6418	-2.1475	1.13	-0.48007	419	False	B	75
2015-age-25-prevacc	557v1	Hensley_sera	pre	(HA2)75	G	C	1.2022e-05	4.7892	2.6418	-2.1475	1.13	-0.48007	419	False	B	75
2015-age-25-prevacc	557v1	Hensley_sera	pre	(HA2)75	G	Y	-8.7339e-05	4.7892	2.6418	-2.1475	1.13	-0.48007	419	False	B	75
2015-age-25-prevacc	557v1	Hensley_sera	pre	(HA2)75	G	W	-0.21001	4.7892	2.6418	-2.1475	1.13	-0.48007	419	False	B	75
2015-age-25-prevacc	557v1	Hensley_sera	pre	(HA2)75	G	Q	-0.21548	4.7892	2.6418	-2.1475	1.13	-0.48007	419	False	B	75
2015-age-25-prevacc	557v1	Hensley_sera	pre	(HA2)75	G	A	-0.21548	4.7892	2.6418	-2.1475	1.13	-0.48007	419	False	B	75
2015-age-25-prevacc	557v1	Hensley_sera	pre	(HA2)75	G	I	-0.24878	4.7892	2.6418	-2.1475	1.13	-0.48007	419	False	B	75
2015-age-25-prevacc	557v1	Hensley_sera	pre	(HA2)75	G	H	-0.3854	4.7892	2.6418	-2.1475	1.13	-0.48007	419	False	B	75
2015-age-25-prevacc	557v1	Hensley_sera	pre	(HA2)75	G	R	-0.39215	4.7892	2.6418	-2.1475	1.13	-0.48007	419	False	B	75
2015-age-25-prevacc	557v1	Hensley_sera	pre	(HA2)75	G	E	-0.48007	4.7892	2.6418	-2.1475	1.13	-0.48007	419	False	B	75
2015-age-25-prevacc	557v1	Hensley_sera	pre	(HA2)75	G	G		4.7892	2.6418	-2.1475	1.13	-0.48007	419	False	B	75
2015-age-25-prevacc	557v1	Hensley_sera	pre	137	S	E	1.1285	3.1036	1.9901	-1.1135	1.1285	-0.317	152	False	A	137
2015-age-25-prevacc	557v1	Hensley_sera	pre	137	S	T	0.42811	3.1036	1.9901	-1.1135	1.1285	-0.317	152	False	A	137
2015-age-25-prevacc	557v1	Hensley_sera	pre	137	S	V	0.26297	3.1036	1.9901	-1.1135	1.1285	-0.317	152	False	A	137
2015-age-25-prevacc	557v1	Hensley_sera	pre	137	S	Y	0.16945	3.1036	1.9901	-1.1135	1.1285	-0.317	152	False	A	137
2015-age-25-prevacc	557v1	Hensley_sera	pre	137	S	F	0.00049608	3.1036	1.9901	-1.1135	1.1285	-0.317	152	False	A	137
2015-age-25-prevacc	557v1	Hensley_sera	pre	137	S	N	0.00049608	3.1036	1.9901	-1.1135	1.1285	-0.317	152	False	A	137
2015-age-25-prevacc	557v1	Hensley_sera	pre	137	S	K	-6.6521e-05	3.1036	1.9901	-1.1135	1.1285	-0.317	152	False	A	137
2015-age-25-prevacc	557v1	Hensley_sera	pre	137	S	Q	-6.6521e-05	3.1036	1.9901	-1.1135	1.1285	-0.317	152	False	A	137
2015-age-25-prevacc	557v1	Hensley_sera	pre	137	S	I	-6.6521e-05	3.1036	1.9901	-1.1135	1.1285	-0.317	152	False	A	137
2015-age-25-prevacc	557v1	Hensley_sera	pre	137	S	W	-6.6521e-05	3.1036	1.9901	-1.1135	1.1285	-0.317	152	False	A	137
2015-age-25-prevacc	557v1	Hensley_sera	pre	137	S	D	-6.6521e-05	3.1036	1.9901	-1.1135	1.1285	-0.317	152	False	A	137
2015-age-25-prevacc	557v1	Hensley_sera	pre	137	S	M	-6.6521e-05	3.1036	1.9901	-1.1135	1.1285	-0.317	152	False	A	137
2015-age-25-prevacc	557v1	Hensley_sera	pre	137	S	G	-0.00022485	3.1036	1.9901	-1.1135	1.1285	-0.317	152	False	A	137
2015-age-25-prevacc	557v1	Hensley_sera	pre	137	S	R	-0.00022485	3.1036	1.9901	-1.1135	1.1285	-0.317	152	False	A	137
2015-age-25-prevacc	557v1	Hensley_sera	pre	137	S	C	-0.00022485	3.1036	1.9901	-1.1135	1.1285	-0.317	152	False	A	137
2015-age-25-prevacc	557v1	Hensley_sera	pre	137	S	H	-0.24996	3.1036	1.9901	-1.1135	1.1285	-0.317	152	False	A	137
2015-age-25-prevacc	557v1	Hensley_sera	pre	137	S	L	-0.26326	3.1036	1.9901	-1.1135	1.1285	-0.317	152	False	A	137
2015-age-25-prevacc	557v1	Hensley_sera	pre	137	S	A	-0.28222	3.1036	1.9901	-1.1135	1.1285	-0.317	152	False	A	137
2015-age-25-prevacc	557v1	Hensley_sera	pre	137	S	P	-0.317	3.1036	1.9901	-1.1135	1.1285	-0.317	152	False	A	137
2015-age-25-prevacc	557v1	Hensley_sera	pre	137	S	S		3.1036	1.9901	-1.1135	1.1285	-0.317	152	False	A	137
2015-age-25-prevacc	557v1	Hensley_sera	pre	(HA2)57	G	V	1.1114	5.0144	1.7074	-3.307	1.1114	-0.60454	401	False	B	57
2015-age-25-prevacc	557v1	Hensley_sera	pre	(HA2)57	G	I	0.27474	5.0144	1.7074	-3.307	1.1114	-0.60454	401	False	B	57
2015-age-25-prevacc	557v1	Hensley_sera	pre	(HA2)57	G	T	0.23456	5.0144	1.7074	-3.307	1.1114	-0.60454	401	False	B	57
2015-age-25-prevacc	557v1	Hensley_sera	pre	(HA2)57	G	Q	0.047356	5.0144	1.7074	-3.307	1.1114	-0.60454	401	False	B	57
2015-age-25-prevacc	557v1	Hensley_sera	pre	(HA2)57	G	H	0.024752	5.0144	1.7074	-3.307	1.1114	-0.60454	401	False	B	57
2015-age-25-prevacc	557v1	Hensley_sera	pre	(HA2)57	G	Y	0.014427	5.0144	1.7074	-3.307	1.1114	-0.60454	401	False	B	57
2015-age-25-prevacc	557v1	Hensley_sera	pre	(HA2)57	G	K	9.3557e-05	5.0144	1.7074	-3.307	1.1114	-0.60454	401	False	B	57
2015-age-25-prevacc	557v1	Hensley_sera	pre	(HA2)57	G	M	8.7147e-05	5.0144	1.7074	-3.307	1.1114	-0.60454	401	False	B	57
2015-age-25-prevacc	557v1	Hensley_sera	pre	(HA2)57	G	P	-0.0072186	5.0144	1.7074	-3.307	1.1114	-0.60454	401	False	B	57
2015-age-25-prevacc	557v1	Hensley_sera	pre	(HA2)57	G	N	-0.089962	5.0144	1.7074	-3.307	1.1114	-0.60454	401	False	B	57
2015-age-25-prevacc	557v1	Hensley_sera	pre	(HA2)57	G	A	-0.11641	5.0144	1.7074	-3.307	1.1114	-0.60454	401	False	B	57
2015-age-25-prevacc	557v1	Hensley_sera	pre	(HA2)57	G	E	-0.11693	5.0144	1.7074	-3.307	1.1114	-0.60454	401	False	B	57
2015-age-25-prevacc	557v1	Hensley_sera	pre	(HA2)57	G	R	-0.27396	5.0144	1.7074	-3.307	1.1114	-0.60454	401	False	B	57
2015-age-25-prevacc	557v1	Hensley_sera	pre	(HA2)57	G	C	-0.36431	5.0144	1.7074	-3.307	1.1114	-0.60454	401	False	B	57
2015-age-25-prevacc	557v1	Hensley_sera	pre	(HA2)57	G	L	-0.38573	5.0144	1.7074	-3.307	1.1114	-0.60454	401	False	B	57
2015-age-25-prevacc	557v1	Hensley_sera	pre	(HA2)57	G	S	-0.41955	5.0144	1.7074	-3.307	1.1114	-0.60454	401	False	B	57
2015-age-25-prevacc	557v1	Hensley_sera	pre	(HA2)57	G	F	-0.46067	5.0144	1.7074	-3.307	1.1114	-0.60454	401	False	B	57
2015-age-25-prevacc	557v1	Hensley_sera	pre	(HA2)57	G	W	-0.46777	5.0144	1.7074	-3.307	1.1114	-0.60454	401	False	B	57
2015-age-25-prevacc	557v1	Hensley_sera	pre	(HA2)57	G	D	-0.60454	5.0144	1.7074	-3.307	1.1114	-0.60454	401	False	B	57
2015-age-25-prevacc	557v1	Hensley_sera	pre	(HA2)57	G	G		5.0144	1.7074	-3.307	1.1114	-0.60454	401	False	B	57
2015-age-25-prevacc	557v1	Hensley_sera	pre	196	A	V	1.1095	4.5497	2.4235	-2.1262	1.1095	-1.0391	211	False	A	196
2015-age-25-prevacc	557v1	Hensley_sera	pre	196	A	D	0.78511	4.5497	2.4235	-2.1262	1.1095	-1.0391	211	False	A	196
2015-age-25-prevacc	557v1	Hensley_sera	pre	196	A	Q	0.26344	4.5497	2.4235	-2.1262	1.1095	-1.0391	211	False	A	196
2015-age-25-prevacc	557v1	Hensley_sera	pre	196	A	S	0.2632	4.5497	2.4235	-2.1262	1.1095	-1.0391	211	False	A	196
2015-age-25-prevacc	557v1	Hensley_sera	pre	196	A	R	0.00040328	4.5497	2.4235	-2.1262	1.1095	-1.0391	211	False	A	196
2015-age-25-prevacc	557v1	Hensley_sera	pre	196	A	E	0.00040328	4.5497	2.4235	-2.1262	1.1095	-1.0391	211	False	A	196
2015-age-25-prevacc	557v1	Hensley_sera	pre	196	A	H	0.00040328	4.5497	2.4235	-2.1262	1.1095	-1.0391	211	False	A	196
2015-age-25-prevacc	557v1	Hensley_sera	pre	196	A	F	0.00016486	4.5497	2.4235	-2.1262	1.1095	-1.0391	211	False	A	196
2015-age-25-prevacc	557v1	Hensley_sera	pre	196	A	W	0.00016486	4.5497	2.4235	-2.1262	1.1095	-1.0391	211	False	A	196
2015-age-25-prevacc	557v1	Hensley_sera	pre	196	A	M	0.00016486	4.5497	2.4235	-2.1262	1.1095	-1.0391	211	False	A	196
2015-age-25-prevacc	557v1	Hensley_sera	pre	196	A	L	0.00016486	4.5497	2.4235	-2.1262	1.1095	-1.0391	211	False	A	196
2015-age-25-prevacc	557v1	Hensley_sera	pre	196	A	I	0.00016486	4.5497	2.4235	-2.1262	1.1095	-1.0391	211	False	A	196
2015-age-25-prevacc	557v1	Hensley_sera	pre	196	A	C	0.00016486	4.5497	2.4235	-2.1262	1.1095	-1.0391	211	False	A	196
2015-age-25-prevacc	557v1	Hensley_sera	pre	196	A	N	3.6279e-05	4.5497	2.4235	-2.1262	1.1095	-1.0391	211	False	A	196
2015-age-25-prevacc	557v1	Hensley_sera	pre	196	A	K	3.6279e-05	4.5497	2.4235	-2.1262	1.1095	-1.0391	211	False	A	196
2015-age-25-prevacc	557v1	Hensley_sera	pre	196	A	Y	-0.21157	4.5497	2.4235	-2.1262	1.1095	-1.0391	211	False	A	196
2015-age-25-prevacc	557v1	Hensley_sera	pre	196	A	P	-0.21157	4.5497	2.4235	-2.1262	1.1095	-1.0391	211	False	A	196
2015-age-25-prevacc	557v1	Hensley_sera	pre	196	A	G	-0.66397	4.5497	2.4235	-2.1262	1.1095	-1.0391	211	False	A	196
2015-age-25-prevacc	557v1	Hensley_sera	pre	196	A	T	-1.0391	4.5497	2.4235	-2.1262	1.1095	-1.0391	211	False	A	196
2015-age-25-prevacc	557v1	Hensley_sera	pre	196	A	A		4.5497	2.4235	-2.1262	1.1095	-1.0391	211	False	A	196
2015-age-25-prevacc	557v1	Hensley_sera	pre	(HA2)58	K	T	1.0817	4.4506	1.8168	-2.6339	1.0817	-0.79349	402	False	B	58
2015-age-25-prevacc	557v1	Hensley_sera	pre	(HA2)58	K	N	0.38711	4.4506	1.8168	-2.6339	1.0817	-0.79349	402	False	B	58
2015-age-25-prevacc	557v1	Hensley_sera	pre	(HA2)58	K	E	0.27264	4.4506	1.8168	-2.6339	1.0817	-0.79349	402	False	B	58
2015-age-25-prevacc	557v1	Hensley_sera	pre	(HA2)58	K	P	0.047241	4.4506	1.8168	-2.6339	1.0817	-0.79349	402	False	B	58
2015-age-25-prevacc	557v1	Hensley_sera	pre	(HA2)58	K	I	0.02801	4.4506	1.8168	-2.6339	1.0817	-0.79349	402	False	B	58
2015-age-25-prevacc	557v1	Hensley_sera	pre	(HA2)58	K	W	1.3732e-05	4.4506	1.8168	-2.6339	1.0817	-0.79349	402	False	B	58
2015-age-25-prevacc	557v1	Hensley_sera	pre	(HA2)58	K	V	1.3732e-05	4.4506	1.8168	-2.6339	1.0817	-0.79349	402	False	B	58
2015-age-25-prevacc	557v1	Hensley_sera	pre	(HA2)58	K	M	1.3732e-05	4.4506	1.8168	-2.6339	1.0817	-0.79349	402	False	B	58
2015-age-25-prevacc	557v1	Hensley_sera	pre	(HA2)58	K	Y	1.3732e-05	4.4506	1.8168	-2.6339	1.0817	-0.79349	402	False	B	58
2015-age-25-prevacc	557v1	Hensley_sera	pre	(HA2)58	K	A	-0.00057927	4.4506	1.8168	-2.6339	1.0817	-0.79349	402	False	B	58
2015-age-25-prevacc	557v1	Hensley_sera	pre	(HA2)58	K	F	-0.00057927	4.4506	1.8168	-2.6339	1.0817	-0.79349	402	False	B	58
2015-age-25-prevacc	557v1	Hensley_sera	pre	(HA2)58	K	C	-0.084526	4.4506	1.8168	-2.6339	1.0817	-0.79349	402	False	B	58
2015-age-25-prevacc	557v1	Hensley_sera	pre	(HA2)58	K	L	-0.23502	4.4506	1.8168	-2.6339	1.0817	-0.79349	402	False	B	58
2015-age-25-prevacc	557v1	Hensley_sera	pre	(HA2)58	K	G	-0.23502	4.4506	1.8168	-2.6339	1.0817	-0.79349	402	False	B	58
2015-age-25-prevacc	557v1	Hensley_sera	pre	(HA2)58	K	D	-0.24876	4.4506	1.8168	-2.6339	1.0817	-0.79349	402	False	B	58
2015-age-25-prevacc	557v1	Hensley_sera	pre	(HA2)58	K	S	-0.24876	4.4506	1.8168	-2.6339	1.0817	-0.79349	402	False	B	58
2015-age-25-prevacc	557v1	Hensley_sera	pre	(HA2)58	K	H	-0.35048	4.4506	1.8168	-2.6339	1.0817	-0.79349	402	False	B	58
2015-age-25-prevacc	557v1	Hensley_sera	pre	(HA2)58	K	Q	-0.43664	4.4506	1.8168	-2.6339	1.0817	-0.79349	402	False	B	58
2015-age-25-prevacc	557v1	Hensley_sera	pre	(HA2)58	K	R	-0.79349	4.4506	1.8168	-2.6339	1.0817	-0.79349	402	False	B	58
2015-age-25-prevacc	557v1	Hensley_sera	pre	(HA2)58	K	K		4.4506	1.8168	-2.6339	1.0817	-0.79349	402	False	B	58
2015-age-25-prevacc	557v1	Hensley_sera	pre	138	A	L	1.0752	4.8649	2.339	-2.526	1.0752	-0.81799	153	False	A	138
2015-age-25-prevacc	557v1	Hensley_sera	pre	138	A	G	0.62522	4.8649	2.339	-2.526	1.0752	-0.81799	153	False	A	138
2015-age-25-prevacc	557v1	Hensley_sera	pre	138	A	S	0.41263	4.8649	2.339	-2.526	1.0752	-0.81799	153	False	A	138
2015-age-25-prevacc	557v1	Hensley_sera	pre	138	A	V	0.22527	4.8649	2.339	-2.526	1.0752	-0.81799	153	False	A	138
2015-age-25-prevacc	557v1	Hensley_sera	pre	138	A	Q	0.00030495	4.8649	2.339	-2.526	1.0752	-0.81799	153	False	A	138
2015-age-25-prevacc	557v1	Hensley_sera	pre	138	A	M	7.8738e-05	4.8649	2.339	-2.526	1.0752	-0.81799	153	False	A	138
2015-age-25-prevacc	557v1	Hensley_sera	pre	138	A	N	7.8738e-05	4.8649	2.339	-2.526	1.0752	-0.81799	153	False	A	138
2015-age-25-prevacc	557v1	Hensley_sera	pre	138	A	P	7.8738e-05	4.8649	2.339	-2.526	1.0752	-0.81799	153	False	A	138
2015-age-25-prevacc	557v1	Hensley_sera	pre	138	A	W	7.8738e-05	4.8649	2.339	-2.526	1.0752	-0.81799	153	False	A	138
2015-age-25-prevacc	557v1	Hensley_sera	pre	138	A	F	-0.00063229	4.8649	2.339	-2.526	1.0752	-0.81799	153	False	A	138
2015-age-25-prevacc	557v1	Hensley_sera	pre	138	A	E	-0.00063229	4.8649	2.339	-2.526	1.0752	-0.81799	153	False	A	138
2015-age-25-prevacc	557v1	Hensley_sera	pre	138	A	K	-0.00063229	4.8649	2.339	-2.526	1.0752	-0.81799	153	False	A	138
2015-age-25-prevacc	557v1	Hensley_sera	pre	138	A	I	-0.00063229	4.8649	2.339	-2.526	1.0752	-0.81799	153	False	A	138
2015-age-25-prevacc	557v1	Hensley_sera	pre	138	A	D	-0.025987	4.8649	2.339	-2.526	1.0752	-0.81799	153	False	A	138
2015-age-25-prevacc	557v1	Hensley_sera	pre	138	A	C	-0.22278	4.8649	2.339	-2.526	1.0752	-0.81799	153	False	A	138
2015-age-25-prevacc	557v1	Hensley_sera	pre	138	A	R	-0.24995	4.8649	2.339	-2.526	1.0752	-0.81799	153	False	A	138
2015-age-25-prevacc	557v1	Hensley_sera	pre	138	A	H	-0.47557	4.8649	2.339	-2.526	1.0752	-0.81799	153	False	A	138
2015-age-25-prevacc	557v1	Hensley_sera	pre	138	A	T	-0.73116	4.8649	2.339	-2.526	1.0752	-0.81799	153	False	A	138
2015-age-25-prevacc	557v1	Hensley_sera	pre	138	A	Y	-0.81799	4.8649	2.339	-2.526	1.0752	-0.81799	153	False	A	138
2015-age-25-prevacc	557v1	Hensley_sera	pre	138	A	A		4.8649	2.339	-2.526	1.0752	-0.81799	153	False	A	138
2015-age-25-prevacc	557v1	Hensley_sera	pre	61	G	E	1.0598	1.6449	1.3254	-0.31949	1.0598	-0.31922	76	False	A	61
2015-age-25-prevacc	557v1	Hensley_sera	pre	61	G	A	0.26295	1.6449	1.3254	-0.31949	1.0598	-0.31922	76	False	A	61
2015-age-25-prevacc	557v1	Hensley_sera	pre	61	G	I	0.00030101	1.6449	1.3254	-0.31949	1.0598	-0.31922	76	False	A	61
2015-age-25-prevacc	557v1	Hensley_sera	pre	61	G	N	0.00019763	1.6449	1.3254	-0.31949	1.0598	-0.31922	76	False	A	61
2015-age-25-prevacc	557v1	Hensley_sera	pre	61	G	K	0.00019763	1.6449	1.3254	-0.31949	1.0598	-0.31922	76	False	A	61
2015-age-25-prevacc	557v1	Hensley_sera	pre	61	G	M	0.00019763	1.6449	1.3254	-0.31949	1.0598	-0.31922	76	False	A	61
2015-age-25-prevacc	557v1	Hensley_sera	pre	61	G	H	0.00019763	1.6449	1.3254	-0.31949	1.0598	-0.31922	76	False	A	61
2015-age-25-prevacc	557v1	Hensley_sera	pre	61	G	P	0.00019763	1.6449	1.3254	-0.31949	1.0598	-0.31922	76	False	A	61
2015-age-25-prevacc	557v1	Hensley_sera	pre	61	G	C	0.00019763	1.6449	1.3254	-0.31949	1.0598	-0.31922	76	False	A	61
2015-age-25-prevacc	557v1	Hensley_sera	pre	61	G	T	0.00019763	1.6449	1.3254	-0.31949	1.0598	-0.31922	76	False	A	61
2015-age-25-prevacc	557v1	Hensley_sera	pre	61	G	L	0.00019763	1.6449	1.3254	-0.31949	1.0598	-0.31922	76	False	A	61
2015-age-25-prevacc	557v1	Hensley_sera	pre	61	G	Q	0.00019763	1.6449	1.3254	-0.31949	1.0598	-0.31922	76	False	A	61
2015-age-25-prevacc	557v1	Hensley_sera	pre	61	G	Y	0.00019763	1.6449	1.3254	-0.31949	1.0598	-0.31922	76	False	A	61
2015-age-25-prevacc	557v1	Hensley_sera	pre	61	G	F	0.00019763	1.6449	1.3254	-0.31949	1.0598	-0.31922	76	False	A	61
2015-age-25-prevacc	557v1	Hensley_sera	pre	61	G	D	0.00019763	1.6449	1.3254	-0.31949	1.0598	-0.31922	76	False	A	61
2015-age-25-prevacc	557v1	Hensley_sera	pre	61	G	W	-8.8242e-05	1.6449	1.3254	-0.31949	1.0598	-0.31922	76	False	A	61
2015-age-25-prevacc	557v1	Hensley_sera	pre	61	G	S	-8.8242e-05	1.6449	1.3254	-0.31949	1.0598	-0.31922	76	False	A	61
2015-age-25-prevacc	557v1	Hensley_sera	pre	61	G	V	-8.8242e-05	1.6449	1.3254	-0.31949	1.0598	-0.31922	76	False	A	61
2015-age-25-prevacc	557v1	Hensley_sera	pre	61	G	R	-0.31922	1.6449	1.3254	-0.31949	1.0598	-0.31922	76	False	A	61
2015-age-25-prevacc	557v1	Hensley_sera	pre	61	G	G		1.6449	1.3254	-0.31949	1.0598	-0.31922	76	False	A	61
2015-age-25-prevacc	557v1	Hensley_sera	pre	57	Q	N	1.0584	6.4084	2.8224	-3.586	1.0584	-0.72574	72	False	A	57
2015-age-25-prevacc	557v1	Hensley_sera	pre	57	Q	T	0.9001	6.4084	2.8224	-3.586	1.0584	-0.72574	72	False	A	57
2015-age-25-prevacc	557v1	Hensley_sera	pre	57	Q	S	0.45079	6.4084	2.8224	-3.586	1.0584	-0.72574	72	False	A	57
2015-age-25-prevacc	557v1	Hensley_sera	pre	57	Q	I	0.23101	6.4084	2.8224	-3.586	1.0584	-0.72574	72	False	A	57
2015-age-25-prevacc	557v1	Hensley_sera	pre	57	Q	P	0.13652	6.4084	2.8224	-3.586	1.0584	-0.72574	72	False	A	57
2015-age-25-prevacc	557v1	Hensley_sera	pre	57	Q	G	0.031608	6.4084	2.8224	-3.586	1.0584	-0.72574	72	False	A	57
2015-age-25-prevacc	557v1	Hensley_sera	pre	57	Q	F	0.013973	6.4084	2.8224	-3.586	1.0584	-0.72574	72	False	A	57
2015-age-25-prevacc	557v1	Hensley_sera	pre	57	Q	W	-0.0004534	6.4084	2.8224	-3.586	1.0584	-0.72574	72	False	A	57
2015-age-25-prevacc	557v1	Hensley_sera	pre	57	Q	D	-0.001138	6.4084	2.8224	-3.586	1.0584	-0.72574	72	False	A	57
2015-age-25-prevacc	557v1	Hensley_sera	pre	57	Q	C	-0.001138	6.4084	2.8224	-3.586	1.0584	-0.72574	72	False	A	57
2015-age-25-prevacc	557v1	Hensley_sera	pre	57	Q	Y	-0.012722	6.4084	2.8224	-3.586	1.0584	-0.72574	72	False	A	57
2015-age-25-prevacc	557v1	Hensley_sera	pre	57	Q	K	-0.12563	6.4084	2.8224	-3.586	1.0584	-0.72574	72	False	A	57
2015-age-25-prevacc	557v1	Hensley_sera	pre	57	Q	V	-0.21419	6.4084	2.8224	-3.586	1.0584	-0.72574	72	False	A	57
2015-age-25-prevacc	557v1	Hensley_sera	pre	57	Q	R	-0.31432	6.4084	2.8224	-3.586	1.0584	-0.72574	72	False	A	57
2015-age-25-prevacc	557v1	Hensley_sera	pre	57	Q	E	-0.44844	6.4084	2.8224	-3.586	1.0584	-0.72574	72	False	A	57
2015-age-25-prevacc	557v1	Hensley_sera	pre	57	Q	M	-0.54743	6.4084	2.8224	-3.586	1.0584	-0.72574	72	False	A	57
2015-age-25-prevacc	557v1	Hensley_sera	pre	57	Q	H	-0.55544	6.4084	2.8224	-3.586	1.0584	-0.72574	72	False	A	57
2015-age-25-prevacc	557v1	Hensley_sera	pre	57	Q	L	-0.63935	6.4084	2.8224	-3.586	1.0584	-0.72574	72	False	A	57
2015-age-25-prevacc	557v1	Hensley_sera	pre	57	Q	A	-0.72574	6.4084	2.8224	-3.586	1.0584	-0.72574	72	False	A	57
2015-age-25-prevacc	557v1	Hensley_sera	pre	57	Q	Q		6.4084	2.8224	-3.586	1.0584	-0.72574	72	False	A	57
2015-age-25-prevacc	557v1	Hensley_sera	pre	290	N	K	1.0407	2.7674	1.89	-0.87733	1.0407	-0.30859	305	False	A	290
2015-age-25-prevacc	557v1	Hensley_sera	pre	290	N	T	0.33236	2.7674	1.89	-0.87733	1.0407	-0.30859	305	False	A	290
2015-age-25-prevacc	557v1	Hensley_sera	pre	290	N	H	0.21533	2.7674	1.89	-0.87733	1.0407	-0.30859	305	False	A	290
2015-age-25-prevacc	557v1	Hensley_sera	pre	290	N	I	0.18678	2.7674	1.89	-0.87733	1.0407	-0.30859	305	False	A	290
2015-age-25-prevacc	557v1	Hensley_sera	pre	290	N	G	0.093923	2.7674	1.89	-0.87733	1.0407	-0.30859	305	False	A	290
2015-age-25-prevacc	557v1	Hensley_sera	pre	290	N	Q	0.019956	2.7674	1.89	-0.87733	1.0407	-0.30859	305	False	A	290
2015-age-25-prevacc	557v1	Hensley_sera	pre	290	N	P	0.00033675	2.7674	1.89	-0.87733	1.0407	-0.30859	305	False	A	290
2015-age-25-prevacc	557v1	Hensley_sera	pre	290	N	M	0.00033675	2.7674	1.89	-0.87733	1.0407	-0.30859	305	False	A	290
2015-age-25-prevacc	557v1	Hensley_sera	pre	290	N	W	0.00033675	2.7674	1.89	-0.87733	1.0407	-0.30859	305	False	A	290
2015-age-25-prevacc	557v1	Hensley_sera	pre	290	N	L	-8.2368e-05	2.7674	1.89	-0.87733	1.0407	-0.30859	305	False	A	290
2015-age-25-prevacc	557v1	Hensley_sera	pre	290	N	V	-8.2368e-05	2.7674	1.89	-0.87733	1.0407	-0.30859	305	False	A	290
2015-age-25-prevacc	557v1	Hensley_sera	pre	290	N	R	-8.2368e-05	2.7674	1.89	-0.87733	1.0407	-0.30859	305	False	A	290
2015-age-25-prevacc	557v1	Hensley_sera	pre	290	N	E	-8.2368e-05	2.7674	1.89	-0.87733	1.0407	-0.30859	305	False	A	290
2015-age-25-prevacc	557v1	Hensley_sera	pre	290	N	C	-8.2368e-05	2.7674	1.89	-0.87733	1.0407	-0.30859	305	False	A	290
2015-age-25-prevacc	557v1	Hensley_sera	pre	290	N	S	-0.020109	2.7674	1.89	-0.87733	1.0407	-0.30859	305	False	A	290
2015-age-25-prevacc	557v1	Hensley_sera	pre	290	N	F	-0.15235	2.7674	1.89	-0.87733	1.0407	-0.30859	305	False	A	290
2015-age-25-prevacc	557v1	Hensley_sera	pre	290	N	D	-0.18072	2.7674	1.89	-0.87733	1.0407	-0.30859	305	False	A	290
2015-age-25-prevacc	557v1	Hensley_sera	pre	290	N	A	-0.21515	2.7674	1.89	-0.87733	1.0407	-0.30859	305	False	A	290
2015-age-25-prevacc	557v1	Hensley_sera	pre	290	N	Y	-0.30859	2.7674	1.89	-0.87733	1.0407	-0.30859	305	False	A	290
2015-age-25-prevacc	557v1	Hensley_sera	pre	290	N	N		2.7674	1.89	-0.87733	1.0407	-0.30859	305	False	A	290
2015-age-25-prevacc	557v1	Hensley_sera	pre	(HA2)61	E	V	1.0122	5.9644	2.6578	-3.3066	1.0122	-0.82712	405	False	B	61
2015-age-25-prevacc	557v1	Hensley_sera	pre	(HA2)61	E	K	0.44384	5.9644	2.6578	-3.3066	1.0122	-0.82712	405	False	B	61
2015-age-25-prevacc	557v1	Hensley_sera	pre	(HA2)61	E	Y	0.44368	5.9644	2.6578	-3.3066	1.0122	-0.82712	405	False	B	61
2015-age-25-prevacc	557v1	Hensley_sera	pre	(HA2)61	E	I	0.40923	5.9644	2.6578	-3.3066	1.0122	-0.82712	405	False	B	61
2015-age-25-prevacc	557v1	Hensley_sera	pre	(HA2)61	E	G	0.25389	5.9644	2.6578	-3.3066	1.0122	-0.82712	405	False	B	61
2015-age-25-prevacc	557v1	Hensley_sera	pre	(HA2)61	E	F	0.047526	5.9644	2.6578	-3.3066	1.0122	-0.82712	405	False	B	61
2015-age-25-prevacc	557v1	Hensley_sera	pre	(HA2)61	E	P	0.047349	5.9644	2.6578	-3.3066	1.0122	-0.82712	405	False	B	61
2015-age-25-prevacc	557v1	Hensley_sera	pre	(HA2)61	E	N	0.0001237	5.9644	2.6578	-3.3066	1.0122	-0.82712	405	False	B	61
2015-age-25-prevacc	557v1	Hensley_sera	pre	(HA2)61	E	H	2.6215e-05	5.9644	2.6578	-3.3066	1.0122	-0.82712	405	False	B	61
2015-age-25-prevacc	557v1	Hensley_sera	pre	(HA2)61	E	T	-0.049923	5.9644	2.6578	-3.3066	1.0122	-0.82712	405	False	B	61
2015-age-25-prevacc	557v1	Hensley_sera	pre	(HA2)61	E	Q	-0.074844	5.9644	2.6578	-3.3066	1.0122	-0.82712	405	False	B	61
2015-age-25-prevacc	557v1	Hensley_sera	pre	(HA2)61	E	S	-0.11688	5.9644	2.6578	-3.3066	1.0122	-0.82712	405	False	B	61
2015-age-25-prevacc	557v1	Hensley_sera	pre	(HA2)61	E	A	-0.1347	5.9644	2.6578	-3.3066	1.0122	-0.82712	405	False	B	61
2015-age-25-prevacc	557v1	Hensley_sera	pre	(HA2)61	E	C	-0.2344	5.9644	2.6578	-3.3066	1.0122	-0.82712	405	False	B	61
2015-age-25-prevacc	557v1	Hensley_sera	pre	(HA2)61	E	W	-0.24864	5.9644	2.6578	-3.3066	1.0122	-0.82712	405	False	B	61
2015-age-25-prevacc	557v1	Hensley_sera	pre	(HA2)61	E	M	-0.40343	5.9644	2.6578	-3.3066	1.0122	-0.82712	405	False	B	61
2015-age-25-prevacc	557v1	Hensley_sera	pre	(HA2)61	E	R	-0.56967	5.9644	2.6578	-3.3066	1.0122	-0.82712	405	False	B	61
2015-age-25-prevacc	557v1	Hensley_sera	pre	(HA2)61	E	D	-0.64698	5.9644	2.6578	-3.3066	1.0122	-0.82712	405	False	B	61
2015-age-25-prevacc	557v1	Hensley_sera	pre	(HA2)61	E	L	-0.82712	5.9644	2.6578	-3.3066	1.0122	-0.82712	405	False	B	61
2015-age-25-prevacc	557v1	Hensley_sera	pre	(HA2)61	E	E		5.9644	2.6578	-3.3066	1.0122	-0.82712	405	False	B	61
2015-age-25-prevacc	557v1	Hensley_sera	pre	(HA2)82	K	Y	0.99963	3.8878	1.3806	-2.5072	0.99963	-0.47286	426	False	B	82
2015-age-25-prevacc	557v1	Hensley_sera	pre	(HA2)82	K	H	0.23633	3.8878	1.3806	-2.5072	0.99963	-0.47286	426	False	B	82
2015-age-25-prevacc	557v1	Hensley_sera	pre	(HA2)82	K	N	0.10246	3.8878	1.3806	-2.5072	0.99963	-0.47286	426	False	B	82
2015-age-25-prevacc	557v1	Hensley_sera	pre	(HA2)82	K	I	0.028266	3.8878	1.3806	-2.5072	0.99963	-0.47286	426	False	B	82
2015-age-25-prevacc	557v1	Hensley_sera	pre	(HA2)82	K	A	0.013937	3.8878	1.3806	-2.5072	0.99963	-0.47286	426	False	B	82
2015-age-25-prevacc	557v1	Hensley_sera	pre	(HA2)82	K	W	-0.00033029	3.8878	1.3806	-2.5072	0.99963	-0.47286	426	False	B	82
2015-age-25-prevacc	557v1	Hensley_sera	pre	(HA2)82	K	P	-0.00033029	3.8878	1.3806	-2.5072	0.99963	-0.47286	426	False	B	82
2015-age-25-prevacc	557v1	Hensley_sera	pre	(HA2)82	K	D	-0.00033029	3.8878	1.3806	-2.5072	0.99963	-0.47286	426	False	B	82
2015-age-25-prevacc	557v1	Hensley_sera	pre	(HA2)82	K	F	-0.00037486	3.8878	1.3806	-2.5072	0.99963	-0.47286	426	False	B	82
2015-age-25-prevacc	557v1	Hensley_sera	pre	(HA2)82	K	C	-0.00037486	3.8878	1.3806	-2.5072	0.99963	-0.47286	426	False	B	82
2015-age-25-prevacc	557v1	Hensley_sera	pre	(HA2)82	K	E	-0.032819	3.8878	1.3806	-2.5072	0.99963	-0.47286	426	False	B	82
2015-age-25-prevacc	557v1	Hensley_sera	pre	(HA2)82	K	Q	-0.13799	3.8878	1.3806	-2.5072	0.99963	-0.47286	426	False	B	82
2015-age-25-prevacc	557v1	Hensley_sera	pre	(HA2)82	K	V	-0.23077	3.8878	1.3806	-2.5072	0.99963	-0.47286	426	False	B	82
2015-age-25-prevacc	557v1	Hensley_sera	pre	(HA2)82	K	M	-0.2491	3.8878	1.3806	-2.5072	0.99963	-0.47286	426	False	B	82
2015-age-25-prevacc	557v1	Hensley_sera	pre	(HA2)82	K	L	-0.30003	3.8878	1.3806	-2.5072	0.99963	-0.47286	426	False	B	82
2015-age-25-prevacc	557v1	Hensley_sera	pre	(HA2)82	K	G	-0.30417	3.8878	1.3806	-2.5072	0.99963	-0.47286	426	False	B	82
2015-age-25-prevacc	557v1	Hensley_sera	pre	(HA2)82	K	S	-0.32454	3.8878	1.3806	-2.5072	0.99963	-0.47286	426	False	B	82
2015-age-25-prevacc	557v1	Hensley_sera	pre	(HA2)82	K	T	-0.45317	3.8878	1.3806	-2.5072	0.99963	-0.47286	426	False	B	82
2015-age-25-prevacc	557v1	Hensley_sera	pre	(HA2)82	K	R	-0.47286	3.8878	1.3806	-2.5072	0.99963	-0.47286	426	False	B	82
2015-age-25-prevacc	557v1	Hensley_sera	pre	(HA2)82	K	K		3.8878	1.3806	-2.5072	0.99963	-0.47286	426	False	B	82
2015-age-25-prevacc	557v1	Hensley_sera	pre	5	G	Q	0.98366	6.0851	3.0544	-3.0307	0.98366	-0.54556	20	False	A	5
2015-age-25-prevacc	557v1	Hensley_sera	pre	5	G	S	0.7407	6.0851	3.0544	-3.0307	0.98366	-0.54556	20	False	A	5
2015-age-25-prevacc	557v1	Hensley_sera	pre	5	G	I	0.50997	6.0851	3.0544	-3.0307	0.98366	-0.54556	20	False	A	5
2015-age-25-prevacc	557v1	Hensley_sera	pre	5	G	W	0.35207	6.0851	3.0544	-3.0307	0.98366	-0.54556	20	False	A	5
2015-age-25-prevacc	557v1	Hensley_sera	pre	5	G	N	0.25116	6.0851	3.0544	-3.0307	0.98366	-0.54556	20	False	A	5
2015-age-25-prevacc	557v1	Hensley_sera	pre	5	G	H	0.13364	6.0851	3.0544	-3.0307	0.98366	-0.54556	20	False	A	5
2015-age-25-prevacc	557v1	Hensley_sera	pre	5	G	F	0.082467	6.0851	3.0544	-3.0307	0.98366	-0.54556	20	False	A	5
2015-age-25-prevacc	557v1	Hensley_sera	pre	5	G	C	0.00074142	6.0851	3.0544	-3.0307	0.98366	-0.54556	20	False	A	5
2015-age-25-prevacc	557v1	Hensley_sera	pre	5	G	D	-0.0063216	6.0851	3.0544	-3.0307	0.98366	-0.54556	20	False	A	5
2015-age-25-prevacc	557v1	Hensley_sera	pre	5	G	P	-0.049384	6.0851	3.0544	-3.0307	0.98366	-0.54556	20	False	A	5
2015-age-25-prevacc	557v1	Hensley_sera	pre	5	G	R	-0.05683	6.0851	3.0544	-3.0307	0.98366	-0.54556	20	False	A	5
2015-age-25-prevacc	557v1	Hensley_sera	pre	5	G	K	-0.22134	6.0851	3.0544	-3.0307	0.98366	-0.54556	20	False	A	5
2015-age-25-prevacc	557v1	Hensley_sera	pre	5	G	M	-0.22899	6.0851	3.0544	-3.0307	0.98366	-0.54556	20	False	A	5
2015-age-25-prevacc	557v1	Hensley_sera	pre	5	G	V	-0.2319	6.0851	3.0544	-3.0307	0.98366	-0.54556	20	False	A	5
2015-age-25-prevacc	557v1	Hensley_sera	pre	5	G	E	-0.31088	6.0851	3.0544	-3.0307	0.98366	-0.54556	20	False	A	5
2015-age-25-prevacc	557v1	Hensley_sera	pre	5	G	T	-0.41528	6.0851	3.0544	-3.0307	0.98366	-0.54556	20	False	A	5
2015-age-25-prevacc	557v1	Hensley_sera	pre	5	G	Y	-0.47368	6.0851	3.0544	-3.0307	0.98366	-0.54556	20	False	A	5
2015-age-25-prevacc	557v1	Hensley_sera	pre	5	G	A	-0.49053	6.0851	3.0544	-3.0307	0.98366	-0.54556	20	False	A	5
2015-age-25-prevacc	557v1	Hensley_sera	pre	5	G	L	-0.54556	6.0851	3.0544	-3.0307	0.98366	-0.54556	20	False	A	5
2015-age-25-prevacc	557v1	Hensley_sera	pre	5	G	G		6.0851	3.0544	-3.0307	0.98366	-0.54556	20	False	A	5
2015-age-25-prevacc	557v1	Hensley_sera	pre	265	S	A	0.98194	1.7983	1.3552	-0.44311	0.98194	-0.23117	280	False	A	265
2015-age-25-prevacc	557v1	Hensley_sera	pre	265	S	R	0.21463	1.7983	1.3552	-0.44311	0.98194	-0.23117	280	False	A	265
2015-age-25-prevacc	557v1	Hensley_sera	pre	265	S	N	0.15808	1.7983	1.3552	-0.44311	0.98194	-0.23117	280	False	A	265
2015-age-25-prevacc	557v1	Hensley_sera	pre	265	S	H	0.0001472	1.7983	1.3552	-0.44311	0.98194	-0.23117	280	False	A	265
2015-age-25-prevacc	557v1	Hensley_sera	pre	265	S	C	0.0001472	1.7983	1.3552	-0.44311	0.98194	-0.23117	280	False	A	265
2015-age-25-prevacc	557v1	Hensley_sera	pre	265	S	K	0.0001472	1.7983	1.3552	-0.44311	0.98194	-0.23117	280	False	A	265
2015-age-25-prevacc	557v1	Hensley_sera	pre	265	S	Y	6.5246e-06	1.7983	1.3552	-0.44311	0.98194	-0.23117	280	False	A	265
2015-age-25-prevacc	557v1	Hensley_sera	pre	265	S	P	6.5246e-06	1.7983	1.3552	-0.44311	0.98194	-0.23117	280	False	A	265
2015-age-25-prevacc	557v1	Hensley_sera	pre	265	S	M	6.5246e-06	1.7983	1.3552	-0.44311	0.98194	-0.23117	280	False	A	265
2015-age-25-prevacc	557v1	Hensley_sera	pre	265	S	D	6.5246e-06	1.7983	1.3552	-0.44311	0.98194	-0.23117	280	False	A	265
2015-age-25-prevacc	557v1	Hensley_sera	pre	265	S	E	6.5246e-06	1.7983	1.3552	-0.44311	0.98194	-0.23117	280	False	A	265
2015-age-25-prevacc	557v1	Hensley_sera	pre	265	S	T	6.5246e-06	1.7983	1.3552	-0.44311	0.98194	-0.23117	280	False	A	265
2015-age-25-prevacc	557v1	Hensley_sera	pre	265	S	F	6.5246e-06	1.7983	1.3552	-0.44311	0.98194	-0.23117	280	False	A	265
2015-age-25-prevacc	557v1	Hensley_sera	pre	265	S	I	6.5246e-06	1.7983	1.3552	-0.44311	0.98194	-0.23117	280	False	A	265
2015-age-25-prevacc	557v1	Hensley_sera	pre	265	S	Q	6.5246e-06	1.7983	1.3552	-0.44311	0.98194	-0.23117	280	False	A	265
2015-age-25-prevacc	557v1	Hensley_sera	pre	265	S	W	6.5246e-06	1.7983	1.3552	-0.44311	0.98194	-0.23117	280	False	A	265
2015-age-25-prevacc	557v1	Hensley_sera	pre	265	S	L	-0.00013195	1.7983	1.3552	-0.44311	0.98194	-0.23117	280	False	A	265
2015-age-25-prevacc	557v1	Hensley_sera	pre	265	S	V	-0.21181	1.7983	1.3552	-0.44311	0.98194	-0.23117	280	False	A	265
2015-age-25-prevacc	557v1	Hensley_sera	pre	265	S	G	-0.23117	1.7983	1.3552	-0.44311	0.98194	-0.23117	280	False	A	265
2015-age-25-prevacc	557v1	Hensley_sera	pre	265	S	S		1.7983	1.3552	-0.44311	0.98194	-0.23117	280	False	A	265
2015-age-25-prevacc	557v1	Hensley_sera	pre	54	S	R	0.96923	5.4937	3.0928	-2.4009	0.96923	-0.70548	69	False	A	54
2015-age-25-prevacc	557v1	Hensley_sera	pre	54	S	L	0.56808	5.4937	3.0928	-2.4009	0.96923	-0.70548	69	False	A	54
2015-age-25-prevacc	557v1	Hensley_sera	pre	54	S	H	0.4651	5.4937	3.0928	-2.4009	0.96923	-0.70548	69	False	A	54
2015-age-25-prevacc	557v1	Hensley_sera	pre	54	S	A	0.3652	5.4937	3.0928	-2.4009	0.96923	-0.70548	69	False	A	54
2015-age-25-prevacc	557v1	Hensley_sera	pre	54	S	N	0.32324	5.4937	3.0928	-2.4009	0.96923	-0.70548	69	False	A	54
2015-age-25-prevacc	557v1	Hensley_sera	pre	54	S	D	0.26316	5.4937	3.0928	-2.4009	0.96923	-0.70548	69	False	A	54
2015-age-25-prevacc	557v1	Hensley_sera	pre	54	S	Q	0.13787	5.4937	3.0928	-2.4009	0.96923	-0.70548	69	False	A	54
2015-age-25-prevacc	557v1	Hensley_sera	pre	54	S	W	0.00054204	5.4937	3.0928	-2.4009	0.96923	-0.70548	69	False	A	54
2015-age-25-prevacc	557v1	Hensley_sera	pre	54	S	P	0.00012243	5.4937	3.0928	-2.4009	0.96923	-0.70548	69	False	A	54
2015-age-25-prevacc	557v1	Hensley_sera	pre	54	S	K	0.00012243	5.4937	3.0928	-2.4009	0.96923	-0.70548	69	False	A	54
2015-age-25-prevacc	557v1	Hensley_sera	pre	54	S	Y	4.5513e-05	5.4937	3.0928	-2.4009	0.96923	-0.70548	69	False	A	54
2015-age-25-prevacc	557v1	Hensley_sera	pre	54	S	M	4.5513e-05	5.4937	3.0928	-2.4009	0.96923	-0.70548	69	False	A	54
2015-age-25-prevacc	557v1	Hensley_sera	pre	54	S	F	-0.011594	5.4937	3.0928	-2.4009	0.96923	-0.70548	69	False	A	54
2015-age-25-prevacc	557v1	Hensley_sera	pre	54	S	G	-0.20559	5.4937	3.0928	-2.4009	0.96923	-0.70548	69	False	A	54
2015-age-25-prevacc	557v1	Hensley_sera	pre	54	S	I	-0.23027	5.4937	3.0928	-2.4009	0.96923	-0.70548	69	False	A	54
2015-age-25-prevacc	557v1	Hensley_sera	pre	54	S	C	-0.26249	5.4937	3.0928	-2.4009	0.96923	-0.70548	69	False	A	54
2015-age-25-prevacc	557v1	Hensley_sera	pre	54	S	E	-0.38339	5.4937	3.0928	-2.4009	0.96923	-0.70548	69	False	A	54
2015-age-25-prevacc	557v1	Hensley_sera	pre	54	S	V	-0.60212	5.4937	3.0928	-2.4009	0.96923	-0.70548	69	False	A	54
2015-age-25-prevacc	557v1	Hensley_sera	pre	54	S	T	-0.70548	5.4937	3.0928	-2.4009	0.96923	-0.70548	69	False	A	54
2015-age-25-prevacc	557v1	Hensley_sera	pre	54	S	S		5.4937	3.0928	-2.4009	0.96923	-0.70548	69	False	A	54
2015-age-25-prevacc	557v1	Hensley_sera	pre	273	P	R	0.96299	3.1634	1.813	-1.3504	0.96299	-0.4385	288	False	A	273
2015-age-25-prevacc	557v1	Hensley_sera	pre	273	P	T	0.84804	3.1634	1.813	-1.3504	0.96299	-0.4385	288	False	A	273
2015-age-25-prevacc	557v1	Hensley_sera	pre	273	P	I	0.00030529	3.1634	1.813	-1.3504	0.96299	-0.4385	288	False	A	273
2015-age-25-prevacc	557v1	Hensley_sera	pre	273	P	N	0.00030529	3.1634	1.813	-1.3504	0.96299	-0.4385	288	False	A	273
2015-age-25-prevacc	557v1	Hensley_sera	pre	273	P	E	0.00030529	3.1634	1.813	-1.3504	0.96299	-0.4385	288	False	A	273
2015-age-25-prevacc	557v1	Hensley_sera	pre	273	P	Y	0.00015351	3.1634	1.813	-1.3504	0.96299	-0.4385	288	False	A	273
2015-age-25-prevacc	557v1	Hensley_sera	pre	273	P	W	0.00015351	3.1634	1.813	-1.3504	0.96299	-0.4385	288	False	A	273
2015-age-25-prevacc	557v1	Hensley_sera	pre	273	P	C	0.00015351	3.1634	1.813	-1.3504	0.96299	-0.4385	288	False	A	273
2015-age-25-prevacc	557v1	Hensley_sera	pre	273	P	M	0.00015351	3.1634	1.813	-1.3504	0.96299	-0.4385	288	False	A	273
2015-age-25-prevacc	557v1	Hensley_sera	pre	273	P	K	0.00015351	3.1634	1.813	-1.3504	0.96299	-0.4385	288	False	A	273
2015-age-25-prevacc	557v1	Hensley_sera	pre	273	P	Q	0.00015351	3.1634	1.813	-1.3504	0.96299	-0.4385	288	False	A	273
2015-age-25-prevacc	557v1	Hensley_sera	pre	273	P	D	4.6913e-05	3.1634	1.813	-1.3504	0.96299	-0.4385	288	False	A	273
2015-age-25-prevacc	557v1	Hensley_sera	pre	273	P	F	4.6913e-05	3.1634	1.813	-1.3504	0.96299	-0.4385	288	False	A	273
2015-age-25-prevacc	557v1	Hensley_sera	pre	273	P	V	4.6913e-05	3.1634	1.813	-1.3504	0.96299	-0.4385	288	False	A	273
2015-age-25-prevacc	557v1	Hensley_sera	pre	273	P	A	-0.19973	3.1634	1.813	-1.3504	0.96299	-0.4385	288	False	A	273
2015-age-25-prevacc	557v1	Hensley_sera	pre	273	P	L	-0.20862	3.1634	1.813	-1.3504	0.96299	-0.4385	288	False	A	273
2015-age-25-prevacc	557v1	Hensley_sera	pre	273	P	G	-0.22254	3.1634	1.813	-1.3504	0.96299	-0.4385	288	False	A	273
2015-age-25-prevacc	557v1	Hensley_sera	pre	273	P	S	-0.28103	3.1634	1.813	-1.3504	0.96299	-0.4385	288	False	A	273
2015-age-25-prevacc	557v1	Hensley_sera	pre	273	P	H	-0.4385	3.1634	1.813	-1.3504	0.96299	-0.4385	288	False	A	273
2015-age-25-prevacc	557v1	Hensley_sera	pre	273	P	P		3.1634	1.813	-1.3504	0.96299	-0.4385	288	False	A	273
2015-age-25-prevacc	557v1	Hensley_sera	pre	139	C	R	0.95842	1.4991	0.95898	-0.54008	0.95842	-0.2499	154	False	A	139
2015-age-25-prevacc	557v1	Hensley_sera	pre	139	C	E	0.00010823	1.4991	0.95898	-0.54008	0.95842	-0.2499	154	False	A	139
2015-age-25-prevacc	557v1	Hensley_sera	pre	139	C	K	0.00010823	1.4991	0.95898	-0.54008	0.95842	-0.2499	154	False	A	139
2015-age-25-prevacc	557v1	Hensley_sera	pre	139	C	T	5.6284e-05	1.4991	0.95898	-0.54008	0.95842	-0.2499	154	False	A	139
2015-age-25-prevacc	557v1	Hensley_sera	pre	139	C	V	5.6284e-05	1.4991	0.95898	-0.54008	0.95842	-0.2499	154	False	A	139
2015-age-25-prevacc	557v1	Hensley_sera	pre	139	C	N	5.6284e-05	1.4991	0.95898	-0.54008	0.95842	-0.2499	154	False	A	139
2015-age-25-prevacc	557v1	Hensley_sera	pre	139	C	M	5.6284e-05	1.4991	0.95898	-0.54008	0.95842	-0.2499	154	False	A	139
2015-age-25-prevacc	557v1	Hensley_sera	pre	139	C	H	5.6284e-05	1.4991	0.95898	-0.54008	0.95842	-0.2499	154	False	A	139
2015-age-25-prevacc	557v1	Hensley_sera	pre	139	C	D	5.6284e-05	1.4991	0.95898	-0.54008	0.95842	-0.2499	154	False	A	139
2015-age-25-prevacc	557v1	Hensley_sera	pre	139	C	Y	-1.0832e-05	1.4991	0.95898	-0.54008	0.95842	-0.2499	154	False	A	139
2015-age-25-prevacc	557v1	Hensley_sera	pre	139	C	Q	-1.0832e-05	1.4991	0.95898	-0.54008	0.95842	-0.2499	154	False	A	139
2015-age-25-prevacc	557v1	Hensley_sera	pre	139	C	P	-1.0832e-05	1.4991	0.95898	-0.54008	0.95842	-0.2499	154	False	A	139
2015-age-25-prevacc	557v1	Hensley_sera	pre	139	C	L	-1.0832e-05	1.4991	0.95898	-0.54008	0.95842	-0.2499	154	False	A	139
2015-age-25-prevacc	557v1	Hensley_sera	pre	139	C	I	-1.0832e-05	1.4991	0.95898	-0.54008	0.95842	-0.2499	154	False	A	139
2015-age-25-prevacc	557v1	Hensley_sera	pre	139	C	F	-1.0832e-05	1.4991	0.95898	-0.54008	0.95842	-0.2499	154	False	A	139
2015-age-25-prevacc	557v1	Hensley_sera	pre	139	C	G	-0.01001	1.4991	0.95898	-0.54008	0.95842	-0.2499	154	False	A	139
2015-age-25-prevacc	557v1	Hensley_sera	pre	139	C	S	-0.030218	1.4991	0.95898	-0.54008	0.95842	-0.2499	154	False	A	139
2015-age-25-prevacc	557v1	Hensley_sera	pre	139	C	A	-0.2499	1.4991	0.95898	-0.54008	0.95842	-0.2499	154	False	A	139
2015-age-25-prevacc	557v1	Hensley_sera	pre	139	C	W	-0.2499	1.4991	0.95898	-0.54008	0.95842	-0.2499	154	False	A	139
2015-age-25-prevacc	557v1	Hensley_sera	pre	139	C	C		1.4991	0.95898	-0.54008	0.95842	-0.2499	154	False	A	139
2015-age-25-prevacc	557v1	Hensley_sera	pre	(HA2)201	A	D	0.95479	4.0163	1.7329	-2.2834	0.95479	-0.51762	545	False	B	201
2015-age-25-prevacc	557v1	Hensley_sera	pre	(HA2)201	A	K	0.38598	4.0163	1.7329	-2.2834	0.95479	-0.51762	545	False	B	201
2015-age-25-prevacc	557v1	Hensley_sera	pre	(HA2)201	A	S	0.29402	4.0163	1.7329	-2.2834	0.95479	-0.51762	545	False	B	201
2015-age-25-prevacc	557v1	Hensley_sera	pre	(HA2)201	A	C	0.067631	4.0163	1.7329	-2.2834	0.95479	-0.51762	545	False	B	201
2015-age-25-prevacc	557v1	Hensley_sera	pre	(HA2)201	A	F	0.027996	4.0163	1.7329	-2.2834	0.95479	-0.51762	545	False	B	201
2015-age-25-prevacc	557v1	Hensley_sera	pre	(HA2)201	A	H	0.0020409	4.0163	1.7329	-2.2834	0.95479	-0.51762	545	False	B	201
2015-age-25-prevacc	557v1	Hensley_sera	pre	(HA2)201	A	L	0.00040012	4.0163	1.7329	-2.2834	0.95479	-0.51762	545	False	B	201
2015-age-25-prevacc	557v1	Hensley_sera	pre	(HA2)201	A	N	-0.00020847	4.0163	1.7329	-2.2834	0.95479	-0.51762	545	False	B	201
2015-age-25-prevacc	557v1	Hensley_sera	pre	(HA2)201	A	P	-0.00020847	4.0163	1.7329	-2.2834	0.95479	-0.51762	545	False	B	201
2015-age-25-prevacc	557v1	Hensley_sera	pre	(HA2)201	A	Q	-0.00020847	4.0163	1.7329	-2.2834	0.95479	-0.51762	545	False	B	201
2015-age-25-prevacc	557v1	Hensley_sera	pre	(HA2)201	A	W	-0.00032855	4.0163	1.7329	-2.2834	0.95479	-0.51762	545	False	B	201
2015-age-25-prevacc	557v1	Hensley_sera	pre	(HA2)201	A	T	-0.14256	4.0163	1.7329	-2.2834	0.95479	-0.51762	545	False	B	201
2015-age-25-prevacc	557v1	Hensley_sera	pre	(HA2)201	A	G	-0.15719	4.0163	1.7329	-2.2834	0.95479	-0.51762	545	False	B	201
2015-age-25-prevacc	557v1	Hensley_sera	pre	(HA2)201	A	Y	-0.22411	4.0163	1.7329	-2.2834	0.95479	-0.51762	545	False	B	201
2015-age-25-prevacc	557v1	Hensley_sera	pre	(HA2)201	A	E	-0.23504	4.0163	1.7329	-2.2834	0.95479	-0.51762	545	False	B	201
2015-age-25-prevacc	557v1	Hensley_sera	pre	(HA2)201	A	R	-0.26263	4.0163	1.7329	-2.2834	0.95479	-0.51762	545	False	B	201
2015-age-25-prevacc	557v1	Hensley_sera	pre	(HA2)201	A	M	-0.3255	4.0163	1.7329	-2.2834	0.95479	-0.51762	545	False	B	201
2015-age-25-prevacc	557v1	Hensley_sera	pre	(HA2)201	A	I	-0.4178	4.0163	1.7329	-2.2834	0.95479	-0.51762	545	False	B	201
2015-age-25-prevacc	557v1	Hensley_sera	pre	(HA2)201	A	V	-0.51762	4.0163	1.7329	-2.2834	0.95479	-0.51762	545	False	B	201
2015-age-25-prevacc	557v1	Hensley_sera	pre	(HA2)201	A	A		4.0163	1.7329	-2.2834	0.95479	-0.51762	545	False	B	201
2015-age-25-prevacc	557v1	Hensley_sera	pre	(HA2)81	E	G	0.93457	4.382	1.7304	-2.6517	0.93457	-0.56954	425	False	B	81
2015-age-25-prevacc	557v1	Hensley_sera	pre	(HA2)81	E	K	0.57059	4.382	1.7304	-2.6517	0.93457	-0.56954	425	False	B	81
2015-age-25-prevacc	557v1	Hensley_sera	pre	(HA2)81	E	R	0.19049	4.382	1.7304	-2.6517	0.93457	-0.56954	425	False	B	81
2015-age-25-prevacc	557v1	Hensley_sera	pre	(HA2)81	E	D	0.032932	4.382	1.7304	-2.6517	0.93457	-0.56954	425	False	B	81
2015-age-25-prevacc	557v1	Hensley_sera	pre	(HA2)81	E	H	0.00044239	4.382	1.7304	-2.6517	0.93457	-0.56954	425	False	B	81
2015-age-25-prevacc	557v1	Hensley_sera	pre	(HA2)81	E	I	0.00044239	4.382	1.7304	-2.6517	0.93457	-0.56954	425	False	B	81
2015-age-25-prevacc	557v1	Hensley_sera	pre	(HA2)81	E	Q	0.00022787	4.382	1.7304	-2.6517	0.93457	-0.56954	425	False	B	81
2015-age-25-prevacc	557v1	Hensley_sera	pre	(HA2)81	E	N	0.00022787	4.382	1.7304	-2.6517	0.93457	-0.56954	425	False	B	81
2015-age-25-prevacc	557v1	Hensley_sera	pre	(HA2)81	E	W	0.00022787	4.382	1.7304	-2.6517	0.93457	-0.56954	425	False	B	81
2015-age-25-prevacc	557v1	Hensley_sera	pre	(HA2)81	E	M	0.00022787	4.382	1.7304	-2.6517	0.93457	-0.56954	425	False	B	81
2015-age-25-prevacc	557v1	Hensley_sera	pre	(HA2)81	E	Y	-2.618e-05	4.382	1.7304	-2.6517	0.93457	-0.56954	425	False	B	81
2015-age-25-prevacc	557v1	Hensley_sera	pre	(HA2)81	E	C	-0.12714	4.382	1.7304	-2.6517	0.93457	-0.56954	425	False	B	81
2015-age-25-prevacc	557v1	Hensley_sera	pre	(HA2)81	E	F	-0.14034	4.382	1.7304	-2.6517	0.93457	-0.56954	425	False	B	81
2015-age-25-prevacc	557v1	Hensley_sera	pre	(HA2)81	E	L	-0.1727	4.382	1.7304	-2.6517	0.93457	-0.56954	425	False	B	81
2015-age-25-prevacc	557v1	Hensley_sera	pre	(HA2)81	E	S	-0.23311	4.382	1.7304	-2.6517	0.93457	-0.56954	425	False	B	81
2015-age-25-prevacc	557v1	Hensley_sera	pre	(HA2)81	E	T	-0.40338	4.382	1.7304	-2.6517	0.93457	-0.56954	425	False	B	81
2015-age-25-prevacc	557v1	Hensley_sera	pre	(HA2)81	E	A	-0.4712	4.382	1.7304	-2.6517	0.93457	-0.56954	425	False	B	81
2015-age-25-prevacc	557v1	Hensley_sera	pre	(HA2)81	E	V	-0.53423	4.382	1.7304	-2.6517	0.93457	-0.56954	425	False	B	81
2015-age-25-prevacc	557v1	Hensley_sera	pre	(HA2)81	E	P	-0.56954	4.382	1.7304	-2.6517	0.93457	-0.56954	425	False	B	81
2015-age-25-prevacc	557v1	Hensley_sera	pre	(HA2)81	E	E		4.382	1.7304	-2.6517	0.93457	-0.56954	425	False	B	81
2015-age-25-prevacc	557v1	Hensley_sera	pre	(HA2)187	L	I	0.93452	6.1977	1.6371	-4.5606	0.93452	-1.1125	531	False	B	187
2015-age-25-prevacc	557v1	Hensley_sera	pre	(HA2)187	L	M	0.48481	6.1977	1.6371	-4.5606	0.93452	-1.1125	531	False	B	187
2015-age-25-prevacc	557v1	Hensley_sera	pre	(HA2)187	L	V	0.090732	6.1977	1.6371	-4.5606	0.93452	-1.1125	531	False	B	187
2015-age-25-prevacc	557v1	Hensley_sera	pre	(HA2)187	L	D	0.065935	6.1977	1.6371	-4.5606	0.93452	-1.1125	531	False	B	187
2015-age-25-prevacc	557v1	Hensley_sera	pre	(HA2)187	L	G	0.061116	6.1977	1.6371	-4.5606	0.93452	-1.1125	531	False	B	187
2015-age-25-prevacc	557v1	Hensley_sera	pre	(HA2)187	L	F	-0.00020708	6.1977	1.6371	-4.5606	0.93452	-1.1125	531	False	B	187
2015-age-25-prevacc	557v1	Hensley_sera	pre	(HA2)187	L	C	-0.00020708	6.1977	1.6371	-4.5606	0.93452	-1.1125	531	False	B	187
2015-age-25-prevacc	557v1	Hensley_sera	pre	(HA2)187	L	K	-0.0004946	6.1977	1.6371	-4.5606	0.93452	-1.1125	531	False	B	187
2015-age-25-prevacc	557v1	Hensley_sera	pre	(HA2)187	L	H	-0.00061994	6.1977	1.6371	-4.5606	0.93452	-1.1125	531	False	B	187
2015-age-25-prevacc	557v1	Hensley_sera	pre	(HA2)187	L	W	-0.00061994	6.1977	1.6371	-4.5606	0.93452	-1.1125	531	False	B	187
2015-age-25-prevacc	557v1	Hensley_sera	pre	(HA2)187	L	T	-0.12671	6.1977	1.6371	-4.5606	0.93452	-1.1125	531	False	B	187
2015-age-25-prevacc	557v1	Hensley_sera	pre	(HA2)187	L	Y	-0.14357	6.1977	1.6371	-4.5606	0.93452	-1.1125	531	False	B	187
2015-age-25-prevacc	557v1	Hensley_sera	pre	(HA2)187	L	A	-0.15621	6.1977	1.6371	-4.5606	0.93452	-1.1125	531	False	B	187
2015-age-25-prevacc	557v1	Hensley_sera	pre	(HA2)187	L	E	-0.23422	6.1977	1.6371	-4.5606	0.93452	-1.1125	531	False	B	187
2015-age-25-prevacc	557v1	Hensley_sera	pre	(HA2)187	L	N	-0.58734	6.1977	1.6371	-4.5606	0.93452	-1.1125	531	False	B	187
2015-age-25-prevacc	557v1	Hensley_sera	pre	(HA2)187	L	P	-0.64829	6.1977	1.6371	-4.5606	0.93452	-1.1125	531	False	B	187
2015-age-25-prevacc	557v1	Hensley_sera	pre	(HA2)187	L	S	-0.65597	6.1977	1.6371	-4.5606	0.93452	-1.1125	531	False	B	187
2015-age-25-prevacc	557v1	Hensley_sera	pre	(HA2)187	L	R	-0.8936	6.1977	1.6371	-4.5606	0.93452	-1.1125	531	False	B	187
2015-age-25-prevacc	557v1	Hensley_sera	pre	(HA2)187	L	Q	-1.1125	6.1977	1.6371	-4.5606	0.93452	-1.1125	531	False	B	187
2015-age-25-prevacc	557v1	Hensley_sera	pre	(HA2)187	L	L		6.1977	1.6371	-4.5606	0.93452	-1.1125	531	False	B	187
2015-age-25-prevacc	557v1	Hensley_sera	pre	(HA2)218	N	D	0.93347	3.7266	2.1006	-1.626	0.93347	-0.48264	562	False	B	218
2015-age-25-prevacc	557v1	Hensley_sera	pre	(HA2)218	N	L	0.4117	3.7266	2.1006	-1.626	0.93347	-0.48264	562	False	B	218
2015-age-25-prevacc	557v1	Hensley_sera	pre	(HA2)218	N	C	0.26301	3.7266	2.1006	-1.626	0.93347	-0.48264	562	False	B	218
2015-age-25-prevacc	557v1	Hensley_sera	pre	(HA2)218	N	A	0.25051	3.7266	2.1006	-1.626	0.93347	-0.48264	562	False	B	218
2015-age-25-prevacc	557v1	Hensley_sera	pre	(HA2)218	N	I	0.24178	3.7266	2.1006	-1.626	0.93347	-0.48264	562	False	B	218
2015-age-25-prevacc	557v1	Hensley_sera	pre	(HA2)218	N	Y	0.00012874	3.7266	2.1006	-1.626	0.93347	-0.48264	562	False	B	218
2015-age-25-prevacc	557v1	Hensley_sera	pre	(HA2)218	N	P	-2.1241e-05	3.7266	2.1006	-1.626	0.93347	-0.48264	562	False	B	218
2015-age-25-prevacc	557v1	Hensley_sera	pre	(HA2)218	N	E	-2.1241e-05	3.7266	2.1006	-1.626	0.93347	-0.48264	562	False	B	218
2015-age-25-prevacc	557v1	Hensley_sera	pre	(HA2)218	N	F	-2.1241e-05	3.7266	2.1006	-1.626	0.93347	-0.48264	562	False	B	218
2015-age-25-prevacc	557v1	Hensley_sera	pre	(HA2)218	N	Q	-2.1241e-05	3.7266	2.1006	-1.626	0.93347	-0.48264	562	False	B	218
2015-age-25-prevacc	557v1	Hensley_sera	pre	(HA2)218	N	R	-2.1241e-05	3.7266	2.1006	-1.626	0.93347	-0.48264	562	False	B	218
2015-age-25-prevacc	557v1	Hensley_sera	pre	(HA2)218	N	M	-0.00079453	3.7266	2.1006	-1.626	0.93347	-0.48264	562	False	B	218
2015-age-25-prevacc	557v1	Hensley_sera	pre	(HA2)218	N	V	-0.00079453	3.7266	2.1006	-1.626	0.93347	-0.48264	562	False	B	218
2015-age-25-prevacc	557v1	Hensley_sera	pre	(HA2)218	N	W	-0.00079453	3.7266	2.1006	-1.626	0.93347	-0.48264	562	False	B	218
2015-age-25-prevacc	557v1	Hensley_sera	pre	(HA2)218	N	H	-0.12755	3.7266	2.1006	-1.626	0.93347	-0.48264	562	False	B	218
2015-age-25-prevacc	557v1	Hensley_sera	pre	(HA2)218	N	G	-0.19163	3.7266	2.1006	-1.626	0.93347	-0.48264	562	False	B	218
2015-age-25-prevacc	557v1	Hensley_sera	pre	(HA2)218	N	S	-0.38963	3.7266	2.1006	-1.626	0.93347	-0.48264	562	False	B	218
2015-age-25-prevacc	557v1	Hensley_sera	pre	(HA2)218	N	T	-0.43207	3.7266	2.1006	-1.626	0.93347	-0.48264	562	False	B	218
2015-age-25-prevacc	557v1	Hensley_sera	pre	(HA2)218	N	K	-0.48264	3.7266	2.1006	-1.626	0.93347	-0.48264	562	False	B	218
2015-age-25-prevacc	557v1	Hensley_sera	pre	(HA2)218	N	N		3.7266	2.1006	-1.626	0.93347	-0.48264	562	False	B	218
2015-age-25-prevacc	557v1	Hensley_sera	pre	60	D	Y	0.91911	3.5152	0.91911	-2.596	0.91911	-1.3447	75	False	A	60
2015-age-25-prevacc	557v1	Hensley_sera	pre	60	D	T	-0.00012571	3.5152	0.91911	-2.596	0.91911	-1.3447	75	False	A	60
2015-age-25-prevacc	557v1	Hensley_sera	pre	60	D	P	-0.00012571	3.5152	0.91911	-2.596	0.91911	-1.3447	75	False	A	60
2015-age-25-prevacc	557v1	Hensley_sera	pre	60	D	C	-0.00019424	3.5152	0.91911	-2.596	0.91911	-1.3447	75	False	A	60
2015-age-25-prevacc	557v1	Hensley_sera	pre	60	D	K	-0.00019424	3.5152	0.91911	-2.596	0.91911	-1.3447	75	False	A	60
2015-age-25-prevacc	557v1	Hensley_sera	pre	60	D	M	-0.00019424	3.5152	0.91911	-2.596	0.91911	-1.3447	75	False	A	60
2015-age-25-prevacc	557v1	Hensley_sera	pre	60	D	V	-0.00019424	3.5152	0.91911	-2.596	0.91911	-1.3447	75	False	A	60
2015-age-25-prevacc	557v1	Hensley_sera	pre	60	D	R	-0.00019424	3.5152	0.91911	-2.596	0.91911	-1.3447	75	False	A	60
2015-age-25-prevacc	557v1	Hensley_sera	pre	60	D	W	-0.00019424	3.5152	0.91911	-2.596	0.91911	-1.3447	75	False	A	60
2015-age-25-prevacc	557v1	Hensley_sera	pre	60	D	I	-0.00019424	3.5152	0.91911	-2.596	0.91911	-1.3447	75	False	A	60
2015-age-25-prevacc	557v1	Hensley_sera	pre	60	D	F	-0.00019424	3.5152	0.91911	-2.596	0.91911	-1.3447	75	False	A	60
2015-age-25-prevacc	557v1	Hensley_sera	pre	60	D	S	-0.00019424	3.5152	0.91911	-2.596	0.91911	-1.3447	75	False	A	60
2015-age-25-prevacc	557v1	Hensley_sera	pre	60	D	H	-0.00030612	3.5152	0.91911	-2.596	0.91911	-1.3447	75	False	A	60
2015-age-25-prevacc	557v1	Hensley_sera	pre	60	D	Q	-0.00030612	3.5152	0.91911	-2.596	0.91911	-1.3447	75	False	A	60
2015-age-25-prevacc	557v1	Hensley_sera	pre	60	D	E	-0.012343	3.5152	0.91911	-2.596	0.91911	-1.3447	75	False	A	60
2015-age-25-prevacc	557v1	Hensley_sera	pre	60	D	A	-0.027761	3.5152	0.91911	-2.596	0.91911	-1.3447	75	False	A	60
2015-age-25-prevacc	557v1	Hensley_sera	pre	60	D	N	-0.31099	3.5152	0.91911	-2.596	0.91911	-1.3447	75	False	A	60
2015-age-25-prevacc	557v1	Hensley_sera	pre	60	D	L	-0.89762	3.5152	0.91911	-2.596	0.91911	-1.3447	75	False	A	60
2015-age-25-prevacc	557v1	Hensley_sera	pre	60	D	G	-1.3447	3.5152	0.91911	-2.596	0.91911	-1.3447	75	False	A	60
2015-age-25-prevacc	557v1	Hensley_sera	pre	60	D	D		3.5152	0.91911	-2.596	0.91911	-1.3447	75	False	A	60
2015-age-25-prevacc	557v1	Hensley_sera	pre	289	P	A	0.91317	4.034	2.709	-1.325	0.91317	-0.42815	304	False	A	289
2015-age-25-prevacc	557v1	Hensley_sera	pre	289	P	T	0.70217	4.034	2.709	-1.325	0.91317	-0.42815	304	False	A	289
2015-age-25-prevacc	557v1	Hensley_sera	pre	289	P	H	0.51051	4.034	2.709	-1.325	0.91317	-0.42815	304	False	A	289
2015-age-25-prevacc	557v1	Hensley_sera	pre	289	P	K	0.26253	4.034	2.709	-1.325	0.91317	-0.42815	304	False	A	289
2015-age-25-prevacc	557v1	Hensley_sera	pre	289	P	V	0.24993	4.034	2.709	-1.325	0.91317	-0.42815	304	False	A	289
2015-age-25-prevacc	557v1	Hensley_sera	pre	289	P	R	0.069524	4.034	2.709	-1.325	0.91317	-0.42815	304	False	A	289
2015-age-25-prevacc	557v1	Hensley_sera	pre	289	P	M	0.00035255	4.034	2.709	-1.325	0.91317	-0.42815	304	False	A	289
2015-age-25-prevacc	557v1	Hensley_sera	pre	289	P	N	0.00035255	4.034	2.709	-1.325	0.91317	-0.42815	304	False	A	289
2015-age-25-prevacc	557v1	Hensley_sera	pre	289	P	C	0.00015015	4.034	2.709	-1.325	0.91317	-0.42815	304	False	A	289
2015-age-25-prevacc	557v1	Hensley_sera	pre	289	P	W	0.00015015	4.034	2.709	-1.325	0.91317	-0.42815	304	False	A	289
2015-age-25-prevacc	557v1	Hensley_sera	pre	289	P	F	0.00015015	4.034	2.709	-1.325	0.91317	-0.42815	304	False	A	289
2015-age-25-prevacc	557v1	Hensley_sera	pre	289	P	E	-2.3851e-05	4.034	2.709	-1.325	0.91317	-0.42815	304	False	A	289
2015-age-25-prevacc	557v1	Hensley_sera	pre	289	P	Y	-2.3851e-05	4.034	2.709	-1.325	0.91317	-0.42815	304	False	A	289
2015-age-25-prevacc	557v1	Hensley_sera	pre	289	P	I	-2.3851e-05	4.034	2.709	-1.325	0.91317	-0.42815	304	False	A	289
2015-age-25-prevacc	557v1	Hensley_sera	pre	289	P	L	-0.028025	4.034	2.709	-1.325	0.91317	-0.42815	304	False	A	289
2015-age-25-prevacc	557v1	Hensley_sera	pre	289	P	S	-0.18995	4.034	2.709	-1.325	0.91317	-0.42815	304	False	A	289
2015-age-25-prevacc	557v1	Hensley_sera	pre	289	P	Q	-0.26288	4.034	2.709	-1.325	0.91317	-0.42815	304	False	A	289
2015-age-25-prevacc	557v1	Hensley_sera	pre	289	P	G	-0.4159	4.034	2.709	-1.325	0.91317	-0.42815	304	False	A	289
2015-age-25-prevacc	557v1	Hensley_sera	pre	289	P	D	-0.42815	4.034	2.709	-1.325	0.91317	-0.42815	304	False	A	289
2015-age-25-prevacc	557v1	Hensley_sera	pre	289	P	P		4.034	2.709	-1.325	0.91317	-0.42815	304	False	A	289
2015-age-25-prevacc	557v1	Hensley_sera	pre	72	G	T	0.90645	1.6997	1.0697	-0.63001	0.90645	-0.42921	87	False	A	72
2015-age-25-prevacc	557v1	Hensley_sera	pre	72	G	R	0.12738	1.6997	1.0697	-0.63001	0.90645	-0.42921	87	False	A	72
2015-age-25-prevacc	557v1	Hensley_sera	pre	72	G	E	0.035655	1.6997	1.0697	-0.63001	0.90645	-0.42921	87	False	A	72
2015-age-25-prevacc	557v1	Hensley_sera	pre	72	G	S	9.5459e-05	1.6997	1.0697	-0.63001	0.90645	-0.42921	87	False	A	72
2015-age-25-prevacc	557v1	Hensley_sera	pre	72	G	H	9.5459e-05	1.6997	1.0697	-0.63001	0.90645	-0.42921	87	False	A	72
2015-age-25-prevacc	557v1	Hensley_sera	pre	72	G	K	-4.9615e-05	1.6997	1.0697	-0.63001	0.90645	-0.42921	87	False	A	72
2015-age-25-prevacc	557v1	Hensley_sera	pre	72	G	F	-4.9615e-05	1.6997	1.0697	-0.63001	0.90645	-0.42921	87	False	A	72
2015-age-25-prevacc	557v1	Hensley_sera	pre	72	G	Y	-4.9615e-05	1.6997	1.0697	-0.63001	0.90645	-0.42921	87	False	A	72
2015-age-25-prevacc	557v1	Hensley_sera	pre	72	G	W	-4.9615e-05	1.6997	1.0697	-0.63001	0.90645	-0.42921	87	False	A	72
2015-age-25-prevacc	557v1	Hensley_sera	pre	72	G	Q	-4.9615e-05	1.6997	1.0697	-0.63001	0.90645	-0.42921	87	False	A	72
2015-age-25-prevacc	557v1	Hensley_sera	pre	72	G	N	-4.9615e-05	1.6997	1.0697	-0.63001	0.90645	-0.42921	87	False	A	72
2015-age-25-prevacc	557v1	Hensley_sera	pre	72	G	I	-4.9615e-05	1.6997	1.0697	-0.63001	0.90645	-0.42921	87	False	A	72
2015-age-25-prevacc	557v1	Hensley_sera	pre	72	G	M	-4.9615e-05	1.6997	1.0697	-0.63001	0.90645	-0.42921	87	False	A	72
2015-age-25-prevacc	557v1	Hensley_sera	pre	72	G	D	-4.9615e-05	1.6997	1.0697	-0.63001	0.90645	-0.42921	87	False	A	72
2015-age-25-prevacc	557v1	Hensley_sera	pre	72	G	L	-4.9615e-05	1.6997	1.0697	-0.63001	0.90645	-0.42921	87	False	A	72
2015-age-25-prevacc	557v1	Hensley_sera	pre	72	G	V	-0.0012641	1.6997	1.0697	-0.63001	0.90645	-0.42921	87	False	A	72
2015-age-25-prevacc	557v1	Hensley_sera	pre	72	G	P	-0.0012641	1.6997	1.0697	-0.63001	0.90645	-0.42921	87	False	A	72
2015-age-25-prevacc	557v1	Hensley_sera	pre	72	G	A	-0.19778	1.6997	1.0697	-0.63001	0.90645	-0.42921	87	False	A	72
2015-age-25-prevacc	557v1	Hensley_sera	pre	72	G	C	-0.42921	1.6997	1.0697	-0.63001	0.90645	-0.42921	87	False	A	72
2015-age-25-prevacc	557v1	Hensley_sera	pre	72	G	G		1.6997	1.0697	-0.63001	0.90645	-0.42921	87	False	A	72
2015-age-25-prevacc	557v1	Hensley_sera	pre	(HA2)50	G	Y	0.90304	3.2768	1.3961	-1.8807	0.90304	-0.80968	394	False	B	50
2015-age-25-prevacc	557v1	Hensley_sera	pre	(HA2)50	G	T	0.48533	3.2768	1.3961	-1.8807	0.90304	-0.80968	394	False	B	50
2015-age-25-prevacc	557v1	Hensley_sera	pre	(HA2)50	G	E	0.0077619	3.2768	1.3961	-1.8807	0.90304	-0.80968	394	False	B	50
2015-age-25-prevacc	557v1	Hensley_sera	pre	(HA2)50	G	C	5.3361e-06	3.2768	1.3961	-1.8807	0.90304	-0.80968	394	False	B	50
2015-age-25-prevacc	557v1	Hensley_sera	pre	(HA2)50	G	W	-9.5107e-05	3.2768	1.3961	-1.8807	0.90304	-0.80968	394	False	B	50
2015-age-25-prevacc	557v1	Hensley_sera	pre	(HA2)50	G	S	-9.5107e-05	3.2768	1.3961	-1.8807	0.90304	-0.80968	394	False	B	50
2015-age-25-prevacc	557v1	Hensley_sera	pre	(HA2)50	G	Q	-9.5107e-05	3.2768	1.3961	-1.8807	0.90304	-0.80968	394	False	B	50
2015-age-25-prevacc	557v1	Hensley_sera	pre	(HA2)50	G	P	-9.5107e-05	3.2768	1.3961	-1.8807	0.90304	-0.80968	394	False	B	50
2015-age-25-prevacc	557v1	Hensley_sera	pre	(HA2)50	G	I	-9.5107e-05	3.2768	1.3961	-1.8807	0.90304	-0.80968	394	False	B	50
2015-age-25-prevacc	557v1	Hensley_sera	pre	(HA2)50	G	H	-9.5107e-05	3.2768	1.3961	-1.8807	0.90304	-0.80968	394	False	B	50
2015-age-25-prevacc	557v1	Hensley_sera	pre	(HA2)50	G	F	-9.5107e-05	3.2768	1.3961	-1.8807	0.90304	-0.80968	394	False	B	50
2015-age-25-prevacc	557v1	Hensley_sera	pre	(HA2)50	G	M	-0.00056447	3.2768	1.3961	-1.8807	0.90304	-0.80968	394	False	B	50
2015-age-25-prevacc	557v1	Hensley_sera	pre	(HA2)50	G	K	-0.00056447	3.2768	1.3961	-1.8807	0.90304	-0.80968	394	False	B	50
2015-age-25-prevacc	557v1	Hensley_sera	pre	(HA2)50	G	R	-0.16949	3.2768	1.3961	-1.8807	0.90304	-0.80968	394	False	B	50
2015-age-25-prevacc	557v1	Hensley_sera	pre	(HA2)50	G	V	-0.18193	3.2768	1.3961	-1.8807	0.90304	-0.80968	394	False	B	50
2015-age-25-prevacc	557v1	Hensley_sera	pre	(HA2)50	G	L	-0.23446	3.2768	1.3961	-1.8807	0.90304	-0.80968	394	False	B	50
2015-age-25-prevacc	557v1	Hensley_sera	pre	(HA2)50	G	N	-0.23446	3.2768	1.3961	-1.8807	0.90304	-0.80968	394	False	B	50
2015-age-25-prevacc	557v1	Hensley_sera	pre	(HA2)50	G	D	-0.24885	3.2768	1.3961	-1.8807	0.90304	-0.80968	394	False	B	50
2015-age-25-prevacc	557v1	Hensley_sera	pre	(HA2)50	G	A	-0.80968	3.2768	1.3961	-1.8807	0.90304	-0.80968	394	False	B	50
2015-age-25-prevacc	557v1	Hensley_sera	pre	(HA2)50	G	G		3.2768	1.3961	-1.8807	0.90304	-0.80968	394	False	B	50
2015-age-25-prevacc	557v1	Hensley_sera	pre	(HA2)191	F	L	0.892	3.0979	1.5792	-1.5187	0.892	-0.36272	535	False	B	191
2015-age-25-prevacc	557v1	Hensley_sera	pre	(HA2)191	F	S	0.46137	3.0979	1.5792	-1.5187	0.892	-0.36272	535	False	B	191
2015-age-25-prevacc	557v1	Hensley_sera	pre	(HA2)191	F	A	0.22469	3.0979	1.5792	-1.5187	0.892	-0.36272	535	False	B	191
2015-age-25-prevacc	557v1	Hensley_sera	pre	(HA2)191	F	D	0.0003879	3.0979	1.5792	-1.5187	0.892	-0.36272	535	False	B	191
2015-age-25-prevacc	557v1	Hensley_sera	pre	(HA2)191	F	W	0.0003879	3.0979	1.5792	-1.5187	0.892	-0.36272	535	False	B	191
2015-age-25-prevacc	557v1	Hensley_sera	pre	(HA2)191	F	Y	0.0003879	3.0979	1.5792	-1.5187	0.892	-0.36272	535	False	B	191
2015-age-25-prevacc	557v1	Hensley_sera	pre	(HA2)191	F	Q	-0.00025904	3.0979	1.5792	-1.5187	0.892	-0.36272	535	False	B	191
2015-age-25-prevacc	557v1	Hensley_sera	pre	(HA2)191	F	M	-0.00025904	3.0979	1.5792	-1.5187	0.892	-0.36272	535	False	B	191
2015-age-25-prevacc	557v1	Hensley_sera	pre	(HA2)191	F	P	-0.0026333	3.0979	1.5792	-1.5187	0.892	-0.36272	535	False	B	191
2015-age-25-prevacc	557v1	Hensley_sera	pre	(HA2)191	F	H	-0.0026333	3.0979	1.5792	-1.5187	0.892	-0.36272	535	False	B	191
2015-age-25-prevacc	557v1	Hensley_sera	pre	(HA2)191	F	N	-0.0026333	3.0979	1.5792	-1.5187	0.892	-0.36272	535	False	B	191
2015-age-25-prevacc	557v1	Hensley_sera	pre	(HA2)191	F	T	-0.0026333	3.0979	1.5792	-1.5187	0.892	-0.36272	535	False	B	191
2015-age-25-prevacc	557v1	Hensley_sera	pre	(HA2)191	F	C	-0.10709	3.0979	1.5792	-1.5187	0.892	-0.36272	535	False	B	191
2015-age-25-prevacc	557v1	Hensley_sera	pre	(HA2)191	F	V	-0.14869	3.0979	1.5792	-1.5187	0.892	-0.36272	535	False	B	191
2015-age-25-prevacc	557v1	Hensley_sera	pre	(HA2)191	F	I	-0.17804	3.0979	1.5792	-1.5187	0.892	-0.36272	535	False	B	191
2015-age-25-prevacc	557v1	Hensley_sera	pre	(HA2)191	F	E	-0.2232	3.0979	1.5792	-1.5187	0.892	-0.36272	535	False	B	191
2015-age-25-prevacc	557v1	Hensley_sera	pre	(HA2)191	F	G	-0.2232	3.0979	1.5792	-1.5187	0.892	-0.36272	535	False	B	191
2015-age-25-prevacc	557v1	Hensley_sera	pre	(HA2)191	F	R	-0.26474	3.0979	1.5792	-1.5187	0.892	-0.36272	535	False	B	191
2015-age-25-prevacc	557v1	Hensley_sera	pre	(HA2)191	F	K	-0.36272	3.0979	1.5792	-1.5187	0.892	-0.36272	535	False	B	191
2015-age-25-prevacc	557v1	Hensley_sera	pre	(HA2)191	F	F		3.0979	1.5792	-1.5187	0.892	-0.36272	535	False	B	191
2015-age-25-prevacc	557v1	Hensley_sera	pre	131	T	K	0.88716	3.4513	2.0527	-1.3986	0.88716	-0.66374	146	False	A	131
2015-age-25-prevacc	557v1	Hensley_sera	pre	131	T	E	0.48535	3.4513	2.0527	-1.3986	0.88716	-0.66374	146	False	A	131
2015-age-25-prevacc	557v1	Hensley_sera	pre	131	T	V	0.43203	3.4513	2.0527	-1.3986	0.88716	-0.66374	146	False	A	131
2015-age-25-prevacc	557v1	Hensley_sera	pre	131	T	N	0.24797	3.4513	2.0527	-1.3986	0.88716	-0.66374	146	False	A	131
2015-age-25-prevacc	557v1	Hensley_sera	pre	131	T	R	0.00015614	3.4513	2.0527	-1.3986	0.88716	-0.66374	146	False	A	131
2015-age-25-prevacc	557v1	Hensley_sera	pre	131	T	C	-7.8749e-05	3.4513	2.0527	-1.3986	0.88716	-0.66374	146	False	A	131
2015-age-25-prevacc	557v1	Hensley_sera	pre	131	T	H	-7.8749e-05	3.4513	2.0527	-1.3986	0.88716	-0.66374	146	False	A	131
2015-age-25-prevacc	557v1	Hensley_sera	pre	131	T	F	-7.8749e-05	3.4513	2.0527	-1.3986	0.88716	-0.66374	146	False	A	131
2015-age-25-prevacc	557v1	Hensley_sera	pre	131	T	W	-7.8749e-05	3.4513	2.0527	-1.3986	0.88716	-0.66374	146	False	A	131
2015-age-25-prevacc	557v1	Hensley_sera	pre	131	T	Q	-7.8749e-05	3.4513	2.0527	-1.3986	0.88716	-0.66374	146	False	A	131
2015-age-25-prevacc	557v1	Hensley_sera	pre	131	T	L	-7.8749e-05	3.4513	2.0527	-1.3986	0.88716	-0.66374	146	False	A	131
2015-age-25-prevacc	557v1	Hensley_sera	pre	131	T	M	-0.00036108	3.4513	2.0527	-1.3986	0.88716	-0.66374	146	False	A	131
2015-age-25-prevacc	557v1	Hensley_sera	pre	131	T	D	-0.00036108	3.4513	2.0527	-1.3986	0.88716	-0.66374	146	False	A	131
2015-age-25-prevacc	557v1	Hensley_sera	pre	131	T	G	-0.00036108	3.4513	2.0527	-1.3986	0.88716	-0.66374	146	False	A	131
2015-age-25-prevacc	557v1	Hensley_sera	pre	131	T	Y	-0.00036108	3.4513	2.0527	-1.3986	0.88716	-0.66374	146	False	A	131
2015-age-25-prevacc	557v1	Hensley_sera	pre	131	T	I	-0.18688	3.4513	2.0527	-1.3986	0.88716	-0.66374	146	False	A	131
2015-age-25-prevacc	557v1	Hensley_sera	pre	131	T	P	-0.22286	3.4513	2.0527	-1.3986	0.88716	-0.66374	146	False	A	131
2015-age-25-prevacc	557v1	Hensley_sera	pre	131	T	S	-0.32322	3.4513	2.0527	-1.3986	0.88716	-0.66374	146	False	A	131
2015-age-25-prevacc	557v1	Hensley_sera	pre	131	T	A	-0.66374	3.4513	2.0527	-1.3986	0.88716	-0.66374	146	False	A	131
2015-age-25-prevacc	557v1	Hensley_sera	pre	131	T	T		3.4513	2.0527	-1.3986	0.88716	-0.66374	146	False	A	131
2015-age-25-prevacc	557v1	Hensley_sera	pre	282	I	H	0.87579	3.0275	2.6124	-0.41511	0.87579	-0.26256	297	False	A	282
2015-age-25-prevacc	557v1	Hensley_sera	pre	282	I	T	0.59754	3.0275	2.6124	-0.41511	0.87579	-0.26256	297	False	A	282
2015-age-25-prevacc	557v1	Hensley_sera	pre	282	I	V	0.49215	3.0275	2.6124	-0.41511	0.87579	-0.26256	297	False	A	282
2015-age-25-prevacc	557v1	Hensley_sera	pre	282	I	S	0.4555	3.0275	2.6124	-0.41511	0.87579	-0.26256	297	False	A	282
2015-age-25-prevacc	557v1	Hensley_sera	pre	282	I	L	0.16808	3.0275	2.6124	-0.41511	0.87579	-0.26256	297	False	A	282
2015-age-25-prevacc	557v1	Hensley_sera	pre	282	I	F	0.020073	3.0275	2.6124	-0.41511	0.87579	-0.26256	297	False	A	282
2015-age-25-prevacc	557v1	Hensley_sera	pre	282	I	D	0.00047401	3.0275	2.6124	-0.41511	0.87579	-0.26256	297	False	A	282
2015-age-25-prevacc	557v1	Hensley_sera	pre	282	I	Y	0.00047401	3.0275	2.6124	-0.41511	0.87579	-0.26256	297	False	A	282
2015-age-25-prevacc	557v1	Hensley_sera	pre	282	I	C	0.00031026	3.0275	2.6124	-0.41511	0.87579	-0.26256	297	False	A	282
2015-age-25-prevacc	557v1	Hensley_sera	pre	282	I	P	0.00031026	3.0275	2.6124	-0.41511	0.87579	-0.26256	297	False	A	282
2015-age-25-prevacc	557v1	Hensley_sera	pre	282	I	E	0.00031026	3.0275	2.6124	-0.41511	0.87579	-0.26256	297	False	A	282
2015-age-25-prevacc	557v1	Hensley_sera	pre	282	I	W	0.00031026	3.0275	2.6124	-0.41511	0.87579	-0.26256	297	False	A	282
2015-age-25-prevacc	557v1	Hensley_sera	pre	282	I	G	0.00031026	3.0275	2.6124	-0.41511	0.87579	-0.26256	297	False	A	282
2015-age-25-prevacc	557v1	Hensley_sera	pre	282	I	R	0.00031026	3.0275	2.6124	-0.41511	0.87579	-0.26256	297	False	A	282
2015-age-25-prevacc	557v1	Hensley_sera	pre	282	I	K	0.00031026	3.0275	2.6124	-0.41511	0.87579	-0.26256	297	False	A	282
2015-age-25-prevacc	557v1	Hensley_sera	pre	282	I	M	5.0162e-05	3.0275	2.6124	-0.41511	0.87579	-0.26256	297	False	A	282
2015-age-25-prevacc	557v1	Hensley_sera	pre	282	I	Q	5.0162e-05	3.0275	2.6124	-0.41511	0.87579	-0.26256	297	False	A	282
2015-age-25-prevacc	557v1	Hensley_sera	pre	282	I	N	-0.15255	3.0275	2.6124	-0.41511	0.87579	-0.26256	297	False	A	282
2015-age-25-prevacc	557v1	Hensley_sera	pre	282	I	A	-0.26256	3.0275	2.6124	-0.41511	0.87579	-0.26256	297	False	A	282
2015-age-25-prevacc	557v1	Hensley_sera	pre	282	I	I		3.0275	2.6124	-0.41511	0.87579	-0.26256	297	False	A	282
2015-age-25-prevacc	557v1	Hensley_sera	pre	-7	I	V	0.87537	5.7343	1.0135	-4.7208	0.87537	-0.79905	9	False	A	-7
2015-age-25-prevacc	557v1	Hensley_sera	pre	-7	I	R	0.057142	5.7343	1.0135	-4.7208	0.87537	-0.79905	9	False	A	-7
2015-age-25-prevacc	557v1	Hensley_sera	pre	-7	I	P	0.048249	5.7343	1.0135	-4.7208	0.87537	-0.79905	9	False	A	-7
2015-age-25-prevacc	557v1	Hensley_sera	pre	-7	I	C	0.032728	5.7343	1.0135	-4.7208	0.87537	-0.79905	9	False	A	-7
2015-age-25-prevacc	557v1	Hensley_sera	pre	-7	I	Q	-0.00022203	5.7343	1.0135	-4.7208	0.87537	-0.79905	9	False	A	-7
2015-age-25-prevacc	557v1	Hensley_sera	pre	-7	I	W	-0.00022203	5.7343	1.0135	-4.7208	0.87537	-0.79905	9	False	A	-7
2015-age-25-prevacc	557v1	Hensley_sera	pre	-7	I	M	-0.00077179	5.7343	1.0135	-4.7208	0.87537	-0.79905	9	False	A	-7
2015-age-25-prevacc	557v1	Hensley_sera	pre	-7	I	D	-0.00079628	5.7343	1.0135	-4.7208	0.87537	-0.79905	9	False	A	-7
2015-age-25-prevacc	557v1	Hensley_sera	pre	-7	I	S	-0.077713	5.7343	1.0135	-4.7208	0.87537	-0.79905	9	False	A	-7
2015-age-25-prevacc	557v1	Hensley_sera	pre	-7	I	H	-0.19806	5.7343	1.0135	-4.7208	0.87537	-0.79905	9	False	A	-7
2015-age-25-prevacc	557v1	Hensley_sera	pre	-7	I	K	-0.19958	5.7343	1.0135	-4.7208	0.87537	-0.79905	9	False	A	-7
2015-age-25-prevacc	557v1	Hensley_sera	pre	-7	I	G	-0.25152	5.7343	1.0135	-4.7208	0.87537	-0.79905	9	False	A	-7
2015-age-25-prevacc	557v1	Hensley_sera	pre	-7	I	Y	-0.33931	5.7343	1.0135	-4.7208	0.87537	-0.79905	9	False	A	-7
2015-age-25-prevacc	557v1	Hensley_sera	pre	-7	I	L	-0.36581	5.7343	1.0135	-4.7208	0.87537	-0.79905	9	False	A	-7
2015-age-25-prevacc	557v1	Hensley_sera	pre	-7	I	E	-0.42828	5.7343	1.0135	-4.7208	0.87537	-0.79905	9	False	A	-7
2015-age-25-prevacc	557v1	Hensley_sera	pre	-7	I	T	-0.53109	5.7343	1.0135	-4.7208	0.87537	-0.79905	9	False	A	-7
2015-age-25-prevacc	557v1	Hensley_sera	pre	-7	I	A	-0.75765	5.7343	1.0135	-4.7208	0.87537	-0.79905	9	False	A	-7
2015-age-25-prevacc	557v1	Hensley_sera	pre	-7	I	F	-0.77077	5.7343	1.0135	-4.7208	0.87537	-0.79905	9	False	A	-7
2015-age-25-prevacc	557v1	Hensley_sera	pre	-7	I	N	-0.79905	5.7343	1.0135	-4.7208	0.87537	-0.79905	9	False	A	-7
2015-age-25-prevacc	557v1	Hensley_sera	pre	-7	I	I		5.7343	1.0135	-4.7208	0.87537	-0.79905	9	False	A	-7
2015-age-25-prevacc	557v1	Hensley_sera	pre	121	N	D	0.87348	6.1223	2.084	-4.0383	0.87348	-0.99986	136	False	A	121
2015-age-25-prevacc	557v1	Hensley_sera	pre	121	N	K	0.55042	6.1223	2.084	-4.0383	0.87348	-0.99986	136	False	A	121
2015-age-25-prevacc	557v1	Hensley_sera	pre	121	N	Q	0.26039	6.1223	2.084	-4.0383	0.87348	-0.99986	136	False	A	121
2015-age-25-prevacc	557v1	Hensley_sera	pre	121	N	I	0.1998	6.1223	2.084	-4.0383	0.87348	-0.99986	136	False	A	121
2015-age-25-prevacc	557v1	Hensley_sera	pre	121	N	C	0.15284	6.1223	2.084	-4.0383	0.87348	-0.99986	136	False	A	121
2015-age-25-prevacc	557v1	Hensley_sera	pre	121	N	L	0.0468	6.1223	2.084	-4.0383	0.87348	-0.99986	136	False	A	121
2015-age-25-prevacc	557v1	Hensley_sera	pre	121	N	W	0.0001366	6.1223	2.084	-4.0383	0.87348	-0.99986	136	False	A	121
2015-age-25-prevacc	557v1	Hensley_sera	pre	121	N	E	0.0001366	6.1223	2.084	-4.0383	0.87348	-0.99986	136	False	A	121
2015-age-25-prevacc	557v1	Hensley_sera	pre	121	N	P	-0.00010699	6.1223	2.084	-4.0383	0.87348	-0.99986	136	False	A	121
2015-age-25-prevacc	557v1	Hensley_sera	pre	121	N	A	-0.010628	6.1223	2.084	-4.0383	0.87348	-0.99986	136	False	A	121
2015-age-25-prevacc	557v1	Hensley_sera	pre	121	N	G	-0.061233	6.1223	2.084	-4.0383	0.87348	-0.99986	136	False	A	121
2015-age-25-prevacc	557v1	Hensley_sera	pre	121	N	M	-0.1015	6.1223	2.084	-4.0383	0.87348	-0.99986	136	False	A	121
2015-age-25-prevacc	557v1	Hensley_sera	pre	121	N	F	-0.11165	6.1223	2.084	-4.0383	0.87348	-0.99986	136	False	A	121
2015-age-25-prevacc	557v1	Hensley_sera	pre	121	N	V	-0.23448	6.1223	2.084	-4.0383	0.87348	-0.99986	136	False	A	121
2015-age-25-prevacc	557v1	Hensley_sera	pre	121	N	H	-0.43711	6.1223	2.084	-4.0383	0.87348	-0.99986	136	False	A	121
2015-age-25-prevacc	557v1	Hensley_sera	pre	121	N	S	-0.48402	6.1223	2.084	-4.0383	0.87348	-0.99986	136	False	A	121
2015-age-25-prevacc	557v1	Hensley_sera	pre	121	N	T	-0.73701	6.1223	2.084	-4.0383	0.87348	-0.99986	136	False	A	121
2015-age-25-prevacc	557v1	Hensley_sera	pre	121	N	Y	-0.86072	6.1223	2.084	-4.0383	0.87348	-0.99986	136	False	A	121
2015-age-25-prevacc	557v1	Hensley_sera	pre	121	N	R	-0.99986	6.1223	2.084	-4.0383	0.87348	-0.99986	136	False	A	121
2015-age-25-prevacc	557v1	Hensley_sera	pre	121	N	N		6.1223	2.084	-4.0383	0.87348	-0.99986	136	False	A	121
2015-age-25-prevacc	557v1	Hensley_sera	pre	(HA2)145	D	Y	0.86886	4.2627	1.662	-2.6007	0.86886	-1.0733	489	False	B	145
2015-age-25-prevacc	557v1	Hensley_sera	pre	(HA2)145	D	R	0.3554	4.2627	1.662	-2.6007	0.86886	-1.0733	489	False	B	145
2015-age-25-prevacc	557v1	Hensley_sera	pre	(HA2)145	D	G	0.33563	4.2627	1.662	-2.6007	0.86886	-1.0733	489	False	B	145
2015-age-25-prevacc	557v1	Hensley_sera	pre	(HA2)145	D	E	0.063389	4.2627	1.662	-2.6007	0.86886	-1.0733	489	False	B	145
2015-age-25-prevacc	557v1	Hensley_sera	pre	(HA2)145	D	S	0.038523	4.2627	1.662	-2.6007	0.86886	-1.0733	489	False	B	145
2015-age-25-prevacc	557v1	Hensley_sera	pre	(HA2)145	D	Q	0.00016043	4.2627	1.662	-2.6007	0.86886	-1.0733	489	False	B	145
2015-age-25-prevacc	557v1	Hensley_sera	pre	(HA2)145	D	M	-0.00079886	4.2627	1.662	-2.6007	0.86886	-1.0733	489	False	B	145
2015-age-25-prevacc	557v1	Hensley_sera	pre	(HA2)145	D	K	-0.00079886	4.2627	1.662	-2.6007	0.86886	-1.0733	489	False	B	145
2015-age-25-prevacc	557v1	Hensley_sera	pre	(HA2)145	D	H	-0.00079886	4.2627	1.662	-2.6007	0.86886	-1.0733	489	False	B	145
2015-age-25-prevacc	557v1	Hensley_sera	pre	(HA2)145	D	L	-0.00079886	4.2627	1.662	-2.6007	0.86886	-1.0733	489	False	B	145
2015-age-25-prevacc	557v1	Hensley_sera	pre	(HA2)145	D	W	-0.00079886	4.2627	1.662	-2.6007	0.86886	-1.0733	489	False	B	145
2015-age-25-prevacc	557v1	Hensley_sera	pre	(HA2)145	D	T	-0.00099443	4.2627	1.662	-2.6007	0.86886	-1.0733	489	False	B	145
2015-age-25-prevacc	557v1	Hensley_sera	pre	(HA2)145	D	C	-0.00099443	4.2627	1.662	-2.6007	0.86886	-1.0733	489	False	B	145
2015-age-25-prevacc	557v1	Hensley_sera	pre	(HA2)145	D	I	-0.22451	4.2627	1.662	-2.6007	0.86886	-1.0733	489	False	B	145
2015-age-25-prevacc	557v1	Hensley_sera	pre	(HA2)145	D	A	-0.22451	4.2627	1.662	-2.6007	0.86886	-1.0733	489	False	B	145
2015-age-25-prevacc	557v1	Hensley_sera	pre	(HA2)145	D	V	-0.22451	4.2627	1.662	-2.6007	0.86886	-1.0733	489	False	B	145
2015-age-25-prevacc	557v1	Hensley_sera	pre	(HA2)145	D	F	-0.26244	4.2627	1.662	-2.6007	0.86886	-1.0733	489	False	B	145
2015-age-25-prevacc	557v1	Hensley_sera	pre	(HA2)145	D	P	-0.58551	4.2627	1.662	-2.6007	0.86886	-1.0733	489	False	B	145
2015-age-25-prevacc	557v1	Hensley_sera	pre	(HA2)145	D	N	-1.0733	4.2627	1.662	-2.6007	0.86886	-1.0733	489	False	B	145
2015-age-25-prevacc	557v1	Hensley_sera	pre	(HA2)145	D	D		4.2627	1.662	-2.6007	0.86886	-1.0733	489	False	B	145
2015-age-25-prevacc	557v1	Hensley_sera	pre	(HA2)49	N	T	0.86861	4.1106	1.7095	-2.4011	0.86861	-0.71933	393	False	B	49
2015-age-25-prevacc	557v1	Hensley_sera	pre	(HA2)49	N	E	0.37833	4.1106	1.7095	-2.4011	0.86861	-0.71933	393	False	B	49
2015-age-25-prevacc	557v1	Hensley_sera	pre	(HA2)49	N	I	0.26272	4.1106	1.7095	-2.4011	0.86861	-0.71933	393	False	B	49
2015-age-25-prevacc	557v1	Hensley_sera	pre	(HA2)49	N	D	0.16737	4.1106	1.7095	-2.4011	0.86861	-0.71933	393	False	B	49
2015-age-25-prevacc	557v1	Hensley_sera	pre	(HA2)49	N	S	0.017421	4.1106	1.7095	-2.4011	0.86861	-0.71933	393	False	B	49
2015-age-25-prevacc	557v1	Hensley_sera	pre	(HA2)49	N	Y	0.014449	4.1106	1.7095	-2.4011	0.86861	-0.71933	393	False	B	49
2015-age-25-prevacc	557v1	Hensley_sera	pre	(HA2)49	N	L	0.00018939	4.1106	1.7095	-2.4011	0.86861	-0.71933	393	False	B	49
2015-age-25-prevacc	557v1	Hensley_sera	pre	(HA2)49	N	F	0.00018939	4.1106	1.7095	-2.4011	0.86861	-0.71933	393	False	B	49
2015-age-25-prevacc	557v1	Hensley_sera	pre	(HA2)49	N	C	0.00018939	4.1106	1.7095	-2.4011	0.86861	-0.71933	393	False	B	49
2015-age-25-prevacc	557v1	Hensley_sera	pre	(HA2)49	N	W	-4.8685e-06	4.1106	1.7095	-2.4011	0.86861	-0.71933	393	False	B	49
2015-age-25-prevacc	557v1	Hensley_sera	pre	(HA2)49	N	P	-0.00031489	4.1106	1.7095	-2.4011	0.86861	-0.71933	393	False	B	49
2015-age-25-prevacc	557v1	Hensley_sera	pre	(HA2)49	N	R	-0.018974	4.1106	1.7095	-2.4011	0.86861	-0.71933	393	False	B	49
2015-age-25-prevacc	557v1	Hensley_sera	pre	(HA2)49	N	K	-0.092584	4.1106	1.7095	-2.4011	0.86861	-0.71933	393	False	B	49
2015-age-25-prevacc	557v1	Hensley_sera	pre	(HA2)49	N	H	-0.14112	4.1106	1.7095	-2.4011	0.86861	-0.71933	393	False	B	49
2015-age-25-prevacc	557v1	Hensley_sera	pre	(HA2)49	N	G	-0.15033	4.1106	1.7095	-2.4011	0.86861	-0.71933	393	False	B	49
2015-age-25-prevacc	557v1	Hensley_sera	pre	(HA2)49	N	A	-0.38154	4.1106	1.7095	-2.4011	0.86861	-0.71933	393	False	B	49
2015-age-25-prevacc	557v1	Hensley_sera	pre	(HA2)49	N	M	-0.43619	4.1106	1.7095	-2.4011	0.86861	-0.71933	393	False	B	49
2015-age-25-prevacc	557v1	Hensley_sera	pre	(HA2)49	N	V	-0.4607	4.1106	1.7095	-2.4011	0.86861	-0.71933	393	False	B	49
2015-age-25-prevacc	557v1	Hensley_sera	pre	(HA2)49	N	Q	-0.71933	4.1106	1.7095	-2.4011	0.86861	-0.71933	393	False	B	49
2015-age-25-prevacc	557v1	Hensley_sera	pre	(HA2)49	N	N		4.1106	1.7095	-2.4011	0.86861	-0.71933	393	False	B	49
2015-age-25-prevacc	557v1	Hensley_sera	pre	(HA2)113	S	I	0.86164	4.743	1.7616	-2.9814	0.86164	-0.59904	457	False	B	113
2015-age-25-prevacc	557v1	Hensley_sera	pre	(HA2)113	S	V	0.41187	4.743	1.7616	-2.9814	0.86164	-0.59904	457	False	B	113
2015-age-25-prevacc	557v1	Hensley_sera	pre	(HA2)113	S	R	0.23651	4.743	1.7616	-2.9814	0.86164	-0.59904	457	False	B	113
2015-age-25-prevacc	557v1	Hensley_sera	pre	(HA2)113	S	N	0.18481	4.743	1.7616	-2.9814	0.86164	-0.59904	457	False	B	113
2015-age-25-prevacc	557v1	Hensley_sera	pre	(HA2)113	S	M	0.024519	4.743	1.7616	-2.9814	0.86164	-0.59904	457	False	B	113
2015-age-25-prevacc	557v1	Hensley_sera	pre	(HA2)113	S	D	0.024519	4.743	1.7616	-2.9814	0.86164	-0.59904	457	False	B	113
2015-age-25-prevacc	557v1	Hensley_sera	pre	(HA2)113	S	K	0.014119	4.743	1.7616	-2.9814	0.86164	-0.59904	457	False	B	113
2015-age-25-prevacc	557v1	Hensley_sera	pre	(HA2)113	S	L	0.003379	4.743	1.7616	-2.9814	0.86164	-0.59904	457	False	B	113
2015-age-25-prevacc	557v1	Hensley_sera	pre	(HA2)113	S	E	0.0002213	4.743	1.7616	-2.9814	0.86164	-0.59904	457	False	B	113
2015-age-25-prevacc	557v1	Hensley_sera	pre	(HA2)113	S	C	-0.13142	4.743	1.7616	-2.9814	0.86164	-0.59904	457	False	B	113
2015-age-25-prevacc	557v1	Hensley_sera	pre	(HA2)113	S	T	-0.16028	4.743	1.7616	-2.9814	0.86164	-0.59904	457	False	B	113
2015-age-25-prevacc	557v1	Hensley_sera	pre	(HA2)113	S	G	-0.16028	4.743	1.7616	-2.9814	0.86164	-0.59904	457	False	B	113
2015-age-25-prevacc	557v1	Hensley_sera	pre	(HA2)113	S	F	-0.23109	4.743	1.7616	-2.9814	0.86164	-0.59904	457	False	B	113
2015-age-25-prevacc	557v1	Hensley_sera	pre	(HA2)113	S	Y	-0.24892	4.743	1.7616	-2.9814	0.86164	-0.59904	457	False	B	113
2015-age-25-prevacc	557v1	Hensley_sera	pre	(HA2)113	S	P	-0.2651	4.743	1.7616	-2.9814	0.86164	-0.59904	457	False	B	113
2015-age-25-prevacc	557v1	Hensley_sera	pre	(HA2)113	S	A	-0.38178	4.743	1.7616	-2.9814	0.86164	-0.59904	457	False	B	113
2015-age-25-prevacc	557v1	Hensley_sera	pre	(HA2)113	S	H	-0.40177	4.743	1.7616	-2.9814	0.86164	-0.59904	457	False	B	113
2015-age-25-prevacc	557v1	Hensley_sera	pre	(HA2)113	S	W	-0.40177	4.743	1.7616	-2.9814	0.86164	-0.59904	457	False	B	113
2015-age-25-prevacc	557v1	Hensley_sera	pre	(HA2)113	S	Q	-0.59904	4.743	1.7616	-2.9814	0.86164	-0.59904	457	False	B	113
2015-age-25-prevacc	557v1	Hensley_sera	pre	(HA2)113	S	S		4.743	1.7616	-2.9814	0.86164	-0.59904	457	False	B	113
2015-age-25-prevacc	557v1	Hensley_sera	pre	37	T	I	0.85243	3.5388	1.3289	-2.2099	0.85243	-0.64412	52	False	A	37
2015-age-25-prevacc	557v1	Hensley_sera	pre	37	T	N	0.38898	3.5388	1.3289	-2.2099	0.85243	-0.64412	52	False	A	37
2015-age-25-prevacc	557v1	Hensley_sera	pre	37	T	S	0.087482	3.5388	1.3289	-2.2099	0.85243	-0.64412	52	False	A	37
2015-age-25-prevacc	557v1	Hensley_sera	pre	37	T	E	-3.3475e-05	3.5388	1.3289	-2.2099	0.85243	-0.64412	52	False	A	37
2015-age-25-prevacc	557v1	Hensley_sera	pre	37	T	W	-3.3475e-05	3.5388	1.3289	-2.2099	0.85243	-0.64412	52	False	A	37
2015-age-25-prevacc	557v1	Hensley_sera	pre	37	T	K	-3.3475e-05	3.5388	1.3289	-2.2099	0.85243	-0.64412	52	False	A	37
2015-age-25-prevacc	557v1	Hensley_sera	pre	37	T	D	-3.3475e-05	3.5388	1.3289	-2.2099	0.85243	-0.64412	52	False	A	37
2015-age-25-prevacc	557v1	Hensley_sera	pre	37	T	Q	-3.3475e-05	3.5388	1.3289	-2.2099	0.85243	-0.64412	52	False	A	37
2015-age-25-prevacc	557v1	Hensley_sera	pre	37	T	H	-0.00022984	3.5388	1.3289	-2.2099	0.85243	-0.64412	52	False	A	37
2015-age-25-prevacc	557v1	Hensley_sera	pre	37	T	M	-0.00022984	3.5388	1.3289	-2.2099	0.85243	-0.64412	52	False	A	37
2015-age-25-prevacc	557v1	Hensley_sera	pre	37	T	C	-0.00022984	3.5388	1.3289	-2.2099	0.85243	-0.64412	52	False	A	37
2015-age-25-prevacc	557v1	Hensley_sera	pre	37	T	F	-0.00022984	3.5388	1.3289	-2.2099	0.85243	-0.64412	52	False	A	37
2015-age-25-prevacc	557v1	Hensley_sera	pre	37	T	V	-0.032853	3.5388	1.3289	-2.2099	0.85243	-0.64412	52	False	A	37
2015-age-25-prevacc	557v1	Hensley_sera	pre	37	T	Y	-0.040371	3.5388	1.3289	-2.2099	0.85243	-0.64412	52	False	A	37
2015-age-25-prevacc	557v1	Hensley_sera	pre	37	T	G	-0.19598	3.5388	1.3289	-2.2099	0.85243	-0.64412	52	False	A	37
2015-age-25-prevacc	557v1	Hensley_sera	pre	37	T	L	-0.40581	3.5388	1.3289	-2.2099	0.85243	-0.64412	52	False	A	37
2015-age-25-prevacc	557v1	Hensley_sera	pre	37	T	P	-0.42753	3.5388	1.3289	-2.2099	0.85243	-0.64412	52	False	A	37
2015-age-25-prevacc	557v1	Hensley_sera	pre	37	T	A	-0.46219	3.5388	1.3289	-2.2099	0.85243	-0.64412	52	False	A	37
2015-age-25-prevacc	557v1	Hensley_sera	pre	37	T	R	-0.64412	3.5388	1.3289	-2.2099	0.85243	-0.64412	52	False	A	37
2015-age-25-prevacc	557v1	Hensley_sera	pre	37	T	T		3.5388	1.3289	-2.2099	0.85243	-0.64412	52	False	A	37
2015-age-25-prevacc	557v1	Hensley_sera	pre	262	S	K	0.85224	4.4983	2.8985	-1.5998	0.85224	-0.43344	277	False	A	262
2015-age-25-prevacc	557v1	Hensley_sera	pre	262	S	P	0.51427	4.4983	2.8985	-1.5998	0.85224	-0.43344	277	False	A	262
2015-age-25-prevacc	557v1	Hensley_sera	pre	262	S	Y	0.30058	4.4983	2.8985	-1.5998	0.85224	-0.43344	277	False	A	262
2015-age-25-prevacc	557v1	Hensley_sera	pre	262	S	F	0.26315	4.4983	2.8985	-1.5998	0.85224	-0.43344	277	False	A	262
2015-age-25-prevacc	557v1	Hensley_sera	pre	262	S	V	0.18873	4.4983	2.8985	-1.5998	0.85224	-0.43344	277	False	A	262
2015-age-25-prevacc	557v1	Hensley_sera	pre	262	S	D	0.17455	4.4983	2.8985	-1.5998	0.85224	-0.43344	277	False	A	262
2015-age-25-prevacc	557v1	Hensley_sera	pre	262	S	A	0.16307	4.4983	2.8985	-1.5998	0.85224	-0.43344	277	False	A	262
2015-age-25-prevacc	557v1	Hensley_sera	pre	262	S	Q	0.15919	4.4983	2.8985	-1.5998	0.85224	-0.43344	277	False	A	262
2015-age-25-prevacc	557v1	Hensley_sera	pre	262	S	N	0.1177	4.4983	2.8985	-1.5998	0.85224	-0.43344	277	False	A	262
2015-age-25-prevacc	557v1	Hensley_sera	pre	262	S	E	0.11367	4.4983	2.8985	-1.5998	0.85224	-0.43344	277	False	A	262
2015-age-25-prevacc	557v1	Hensley_sera	pre	262	S	C	0.051216	4.4983	2.8985	-1.5998	0.85224	-0.43344	277	False	A	262
2015-age-25-prevacc	557v1	Hensley_sera	pre	262	S	W	0.00011733	4.4983	2.8985	-1.5998	0.85224	-0.43344	277	False	A	262
2015-age-25-prevacc	557v1	Hensley_sera	pre	262	S	M	-0.0055782	4.4983	2.8985	-1.5998	0.85224	-0.43344	277	False	A	262
2015-age-25-prevacc	557v1	Hensley_sera	pre	262	S	T	-0.13987	4.4983	2.8985	-1.5998	0.85224	-0.43344	277	False	A	262
2015-age-25-prevacc	557v1	Hensley_sera	pre	262	S	I	-0.20789	4.4983	2.8985	-1.5998	0.85224	-0.43344	277	False	A	262
2015-age-25-prevacc	557v1	Hensley_sera	pre	262	S	R	-0.24744	4.4983	2.8985	-1.5998	0.85224	-0.43344	277	False	A	262
2015-age-25-prevacc	557v1	Hensley_sera	pre	262	S	L	-0.25425	4.4983	2.8985	-1.5998	0.85224	-0.43344	277	False	A	262
2015-age-25-prevacc	557v1	Hensley_sera	pre	262	S	H	-0.31135	4.4983	2.8985	-1.5998	0.85224	-0.43344	277	False	A	262
2015-age-25-prevacc	557v1	Hensley_sera	pre	262	S	G	-0.43344	4.4983	2.8985	-1.5998	0.85224	-0.43344	277	False	A	262
2015-age-25-prevacc	557v1	Hensley_sera	pre	262	S	S		4.4983	2.8985	-1.5998	0.85224	-0.43344	277	False	A	262
2015-age-25-prevacc	557v1	Hensley_sera	pre	(HA2)140	I	D	0.84882	4.2888	1.3901	-2.8987	0.84882	-0.80793	484	False	B	140
2015-age-25-prevacc	557v1	Hensley_sera	pre	(HA2)140	I	Y	0.2631	4.2888	1.3901	-2.8987	0.84882	-0.80793	484	False	B	140
2015-age-25-prevacc	557v1	Hensley_sera	pre	(HA2)140	I	G	0.26196	4.2888	1.3901	-2.8987	0.84882	-0.80793	484	False	B	140
2015-age-25-prevacc	557v1	Hensley_sera	pre	(HA2)140	I	M	0.01502	4.2888	1.3901	-2.8987	0.84882	-0.80793	484	False	B	140
2015-age-25-prevacc	557v1	Hensley_sera	pre	(HA2)140	I	S	0.00024668	4.2888	1.3901	-2.8987	0.84882	-0.80793	484	False	B	140
2015-age-25-prevacc	557v1	Hensley_sera	pre	(HA2)140	I	E	0.00024668	4.2888	1.3901	-2.8987	0.84882	-0.80793	484	False	B	140
2015-age-25-prevacc	557v1	Hensley_sera	pre	(HA2)140	I	W	0.00024668	4.2888	1.3901	-2.8987	0.84882	-0.80793	484	False	B	140
2015-age-25-prevacc	557v1	Hensley_sera	pre	(HA2)140	I	N	0.00024668	4.2888	1.3901	-2.8987	0.84882	-0.80793	484	False	B	140
2015-age-25-prevacc	557v1	Hensley_sera	pre	(HA2)140	I	C	7.0422e-05	4.2888	1.3901	-2.8987	0.84882	-0.80793	484	False	B	140
2015-age-25-prevacc	557v1	Hensley_sera	pre	(HA2)140	I	H	7.0422e-05	4.2888	1.3901	-2.8987	0.84882	-0.80793	484	False	B	140
2015-age-25-prevacc	557v1	Hensley_sera	pre	(HA2)140	I	P	7.0422e-05	4.2888	1.3901	-2.8987	0.84882	-0.80793	484	False	B	140
2015-age-25-prevacc	557v1	Hensley_sera	pre	(HA2)140	I	V	-0.05672	4.2888	1.3901	-2.8987	0.84882	-0.80793	484	False	B	140
2015-age-25-prevacc	557v1	Hensley_sera	pre	(HA2)140	I	R	-0.12581	4.2888	1.3901	-2.8987	0.84882	-0.80793	484	False	B	140
2015-age-25-prevacc	557v1	Hensley_sera	pre	(HA2)140	I	K	-0.23429	4.2888	1.3901	-2.8987	0.84882	-0.80793	484	False	B	140
2015-age-25-prevacc	557v1	Hensley_sera	pre	(HA2)140	I	T	-0.29668	4.2888	1.3901	-2.8987	0.84882	-0.80793	484	False	B	140
2015-age-25-prevacc	557v1	Hensley_sera	pre	(HA2)140	I	A	-0.32453	4.2888	1.3901	-2.8987	0.84882	-0.80793	484	False	B	140
2015-age-25-prevacc	557v1	Hensley_sera	pre	(HA2)140	I	F	-0.41848	4.2888	1.3901	-2.8987	0.84882	-0.80793	484	False	B	140
2015-age-25-prevacc	557v1	Hensley_sera	pre	(HA2)140	I	Q	-0.63429	4.2888	1.3901	-2.8987	0.84882	-0.80793	484	False	B	140
2015-age-25-prevacc	557v1	Hensley_sera	pre	(HA2)140	I	L	-0.80793	4.2888	1.3901	-2.8987	0.84882	-0.80793	484	False	B	140
2015-age-25-prevacc	557v1	Hensley_sera	pre	(HA2)140	I	I		4.2888	1.3901	-2.8987	0.84882	-0.80793	484	False	B	140
2015-age-25-prevacc	557v1	Hensley_sera	pre	(HA2)32	R	F	0.84808	6.4836	3.1588	-3.3249	0.84808	-0.58629	376	False	B	32
2015-age-25-prevacc	557v1	Hensley_sera	pre	(HA2)32	R	W	0.56529	6.4836	3.1588	-3.3249	0.84808	-0.58629	376	False	B	32
2015-age-25-prevacc	557v1	Hensley_sera	pre	(HA2)32	R	Q	0.48551	6.4836	3.1588	-3.3249	0.84808	-0.58629	376	False	B	32
2015-age-25-prevacc	557v1	Hensley_sera	pre	(HA2)32	R	L	0.36051	6.4836	3.1588	-3.3249	0.84808	-0.58629	376	False	B	32
2015-age-25-prevacc	557v1	Hensley_sera	pre	(HA2)32	R	V	0.3326	6.4836	3.1588	-3.3249	0.84808	-0.58629	376	False	B	32
2015-age-25-prevacc	557v1	Hensley_sera	pre	(HA2)32	R	K	0.28439	6.4836	3.1588	-3.3249	0.84808	-0.58629	376	False	B	32
2015-age-25-prevacc	557v1	Hensley_sera	pre	(HA2)32	R	S	0.17348	6.4836	3.1588	-3.3249	0.84808	-0.58629	376	False	B	32
2015-age-25-prevacc	557v1	Hensley_sera	pre	(HA2)32	R	T	0.068901	6.4836	3.1588	-3.3249	0.84808	-0.58629	376	False	B	32
2015-age-25-prevacc	557v1	Hensley_sera	pre	(HA2)32	R	E	0.04001	6.4836	3.1588	-3.3249	0.84808	-0.58629	376	False	B	32
2015-age-25-prevacc	557v1	Hensley_sera	pre	(HA2)32	R	C	-0.00010641	6.4836	3.1588	-3.3249	0.84808	-0.58629	376	False	B	32
2015-age-25-prevacc	557v1	Hensley_sera	pre	(HA2)32	R	G	-0.14586	6.4836	3.1588	-3.3249	0.84808	-0.58629	376	False	B	32
2015-age-25-prevacc	557v1	Hensley_sera	pre	(HA2)32	R	Y	-0.25422	6.4836	3.1588	-3.3249	0.84808	-0.58629	376	False	B	32
2015-age-25-prevacc	557v1	Hensley_sera	pre	(HA2)32	R	P	-0.26225	6.4836	3.1588	-3.3249	0.84808	-0.58629	376	False	B	32
2015-age-25-prevacc	557v1	Hensley_sera	pre	(HA2)32	R	I	-0.28686	6.4836	3.1588	-3.3249	0.84808	-0.58629	376	False	B	32
2015-age-25-prevacc	557v1	Hensley_sera	pre	(HA2)32	R	A	-0.32326	6.4836	3.1588	-3.3249	0.84808	-0.58629	376	False	B	32
2015-age-25-prevacc	557v1	Hensley_sera	pre	(HA2)32	R	D	-0.41606	6.4836	3.1588	-3.3249	0.84808	-0.58629	376	False	B	32
2015-age-25-prevacc	557v1	Hensley_sera	pre	(HA2)32	R	N	-0.51343	6.4836	3.1588	-3.3249	0.84808	-0.58629	376	False	B	32
2015-age-25-prevacc	557v1	Hensley_sera	pre	(HA2)32	R	H	-0.53652	6.4836	3.1588	-3.3249	0.84808	-0.58629	376	False	B	32
2015-age-25-prevacc	557v1	Hensley_sera	pre	(HA2)32	R	M	-0.58629	6.4836	3.1588	-3.3249	0.84808	-0.58629	376	False	B	32
2015-age-25-prevacc	557v1	Hensley_sera	pre	(HA2)32	R	R		6.4836	3.1588	-3.3249	0.84808	-0.58629	376	False	B	32
2015-age-25-prevacc	557v1	Hensley_sera	pre	(HA2)115	M	L	0.84785	2.0725	0.87646	-1.196	0.84785	-0.65454	459	False	B	115
2015-age-25-prevacc	557v1	Hensley_sera	pre	(HA2)115	M	K	0.028414	2.0725	0.87646	-1.196	0.84785	-0.65454	459	False	B	115
2015-age-25-prevacc	557v1	Hensley_sera	pre	(HA2)115	M	S	0.00020095	2.0725	0.87646	-1.196	0.84785	-0.65454	459	False	B	115
2015-age-25-prevacc	557v1	Hensley_sera	pre	(HA2)115	M	D	-0.00014609	2.0725	0.87646	-1.196	0.84785	-0.65454	459	False	B	115
2015-age-25-prevacc	557v1	Hensley_sera	pre	(HA2)115	M	F	-0.00014609	2.0725	0.87646	-1.196	0.84785	-0.65454	459	False	B	115
2015-age-25-prevacc	557v1	Hensley_sera	pre	(HA2)115	M	G	-0.00014609	2.0725	0.87646	-1.196	0.84785	-0.65454	459	False	B	115
2015-age-25-prevacc	557v1	Hensley_sera	pre	(HA2)115	M	C	-0.00014609	2.0725	0.87646	-1.196	0.84785	-0.65454	459	False	B	115
2015-age-25-prevacc	557v1	Hensley_sera	pre	(HA2)115	M	A	-0.00014609	2.0725	0.87646	-1.196	0.84785	-0.65454	459	False	B	115
2015-age-25-prevacc	557v1	Hensley_sera	pre	(HA2)115	M	W	-0.00014609	2.0725	0.87646	-1.196	0.84785	-0.65454	459	False	B	115
2015-age-25-prevacc	557v1	Hensley_sera	pre	(HA2)115	M	H	-0.00014609	2.0725	0.87646	-1.196	0.84785	-0.65454	459	False	B	115
2015-age-25-prevacc	557v1	Hensley_sera	pre	(HA2)115	M	P	-0.00014609	2.0725	0.87646	-1.196	0.84785	-0.65454	459	False	B	115
2015-age-25-prevacc	557v1	Hensley_sera	pre	(HA2)115	M	N	-0.00014609	2.0725	0.87646	-1.196	0.84785	-0.65454	459	False	B	115
2015-age-25-prevacc	557v1	Hensley_sera	pre	(HA2)115	M	Q	-0.00014609	2.0725	0.87646	-1.196	0.84785	-0.65454	459	False	B	115
2015-age-25-prevacc	557v1	Hensley_sera	pre	(HA2)115	M	E	-0.0001512	2.0725	0.87646	-1.196	0.84785	-0.65454	459	False	B	115
2015-age-25-prevacc	557v1	Hensley_sera	pre	(HA2)115	M	Y	-0.0001512	2.0725	0.87646	-1.196	0.84785	-0.65454	459	False	B	115
2015-age-25-prevacc	557v1	Hensley_sera	pre	(HA2)115	M	T	-0.040766	2.0725	0.87646	-1.196	0.84785	-0.65454	459	False	B	115
2015-age-25-prevacc	557v1	Hensley_sera	pre	(HA2)115	M	R	-0.23462	2.0725	0.87646	-1.196	0.84785	-0.65454	459	False	B	115
2015-age-25-prevacc	557v1	Hensley_sera	pre	(HA2)115	M	V	-0.26432	2.0725	0.87646	-1.196	0.84785	-0.65454	459	False	B	115
2015-age-25-prevacc	557v1	Hensley_sera	pre	(HA2)115	M	I	-0.65454	2.0725	0.87646	-1.196	0.84785	-0.65454	459	False	B	115
2015-age-25-prevacc	557v1	Hensley_sera	pre	(HA2)115	M	M		2.0725	0.87646	-1.196	0.84785	-0.65454	459	False	B	115
2015-age-25-prevacc	557v1	Hensley_sera	pre	(HA2)90	D	S	0.84782	3.2104	1.1015	-2.109	0.84782	-0.67155	434	False	B	90
2015-age-25-prevacc	557v1	Hensley_sera	pre	(HA2)90	D	N	0.21046	3.2104	1.1015	-2.109	0.84782	-0.67155	434	False	B	90
2015-age-25-prevacc	557v1	Hensley_sera	pre	(HA2)90	D	A	0.043208	3.2104	1.1015	-2.109	0.84782	-0.67155	434	False	B	90
2015-age-25-prevacc	557v1	Hensley_sera	pre	(HA2)90	D	R	-8.4887e-05	3.2104	1.1015	-2.109	0.84782	-0.67155	434	False	B	90
2015-age-25-prevacc	557v1	Hensley_sera	pre	(HA2)90	D	F	-8.4887e-05	3.2104	1.1015	-2.109	0.84782	-0.67155	434	False	B	90
2015-age-25-prevacc	557v1	Hensley_sera	pre	(HA2)90	D	I	-8.4887e-05	3.2104	1.1015	-2.109	0.84782	-0.67155	434	False	B	90
2015-age-25-prevacc	557v1	Hensley_sera	pre	(HA2)90	D	M	-0.00017699	3.2104	1.1015	-2.109	0.84782	-0.67155	434	False	B	90
2015-age-25-prevacc	557v1	Hensley_sera	pre	(HA2)90	D	W	-0.00017699	3.2104	1.1015	-2.109	0.84782	-0.67155	434	False	B	90
2015-age-25-prevacc	557v1	Hensley_sera	pre	(HA2)90	D	C	-0.00017699	3.2104	1.1015	-2.109	0.84782	-0.67155	434	False	B	90
2015-age-25-prevacc	557v1	Hensley_sera	pre	(HA2)90	D	L	-0.00020814	3.2104	1.1015	-2.109	0.84782	-0.67155	434	False	B	90
2015-age-25-prevacc	557v1	Hensley_sera	pre	(HA2)90	D	P	-0.00020814	3.2104	1.1015	-2.109	0.84782	-0.67155	434	False	B	90
2015-age-25-prevacc	557v1	Hensley_sera	pre	(HA2)90	D	H	-0.00020814	3.2104	1.1015	-2.109	0.84782	-0.67155	434	False	B	90
2015-age-25-prevacc	557v1	Hensley_sera	pre	(HA2)90	D	T	-0.00020814	3.2104	1.1015	-2.109	0.84782	-0.67155	434	False	B	90
2015-age-25-prevacc	557v1	Hensley_sera	pre	(HA2)90	D	Q	-0.00020814	3.2104	1.1015	-2.109	0.84782	-0.67155	434	False	B	90
2015-age-25-prevacc	557v1	Hensley_sera	pre	(HA2)90	D	Y	-0.20064	3.2104	1.1015	-2.109	0.84782	-0.67155	434	False	B	90
2015-age-25-prevacc	557v1	Hensley_sera	pre	(HA2)90	D	K	-0.23531	3.2104	1.1015	-2.109	0.84782	-0.67155	434	False	B	90
2015-age-25-prevacc	557v1	Hensley_sera	pre	(HA2)90	D	V	-0.45787	3.2104	1.1015	-2.109	0.84782	-0.67155	434	False	B	90
2015-age-25-prevacc	557v1	Hensley_sera	pre	(HA2)90	D	E	-0.54175	3.2104	1.1015	-2.109	0.84782	-0.67155	434	False	B	90
2015-age-25-prevacc	557v1	Hensley_sera	pre	(HA2)90	D	G	-0.67155	3.2104	1.1015	-2.109	0.84782	-0.67155	434	False	B	90
2015-age-25-prevacc	557v1	Hensley_sera	pre	(HA2)90	D	D		3.2104	1.1015	-2.109	0.84782	-0.67155	434	False	B	90
2015-age-25-prevacc	557v1	Hensley_sera	pre	270	S	P	0.84689	2.4733	1.3531	-1.1202	0.84689	-0.63201	285	False	A	270
2015-age-25-prevacc	557v1	Hensley_sera	pre	270	S	A	0.26328	2.4733	1.3531	-1.1202	0.84689	-0.63201	285	False	A	270
2015-age-25-prevacc	557v1	Hensley_sera	pre	270	S	I	0.24215	2.4733	1.3531	-1.1202	0.84689	-0.63201	285	False	A	270
2015-age-25-prevacc	557v1	Hensley_sera	pre	270	S	V	0.00013284	2.4733	1.3531	-1.1202	0.84689	-0.63201	285	False	A	270
2015-age-25-prevacc	557v1	Hensley_sera	pre	270	S	D	0.00013284	2.4733	1.3531	-1.1202	0.84689	-0.63201	285	False	A	270
2015-age-25-prevacc	557v1	Hensley_sera	pre	270	S	F	0.00013284	2.4733	1.3531	-1.1202	0.84689	-0.63201	285	False	A	270
2015-age-25-prevacc	557v1	Hensley_sera	pre	270	S	K	0.00013284	2.4733	1.3531	-1.1202	0.84689	-0.63201	285	False	A	270
2015-age-25-prevacc	557v1	Hensley_sera	pre	270	S	C	0.00013284	2.4733	1.3531	-1.1202	0.84689	-0.63201	285	False	A	270
2015-age-25-prevacc	557v1	Hensley_sera	pre	270	S	M	0.00013284	2.4733	1.3531	-1.1202	0.84689	-0.63201	285	False	A	270
2015-age-25-prevacc	557v1	Hensley_sera	pre	270	S	E	-0.00023189	2.4733	1.3531	-1.1202	0.84689	-0.63201	285	False	A	270
2015-age-25-prevacc	557v1	Hensley_sera	pre	270	S	L	-0.00023189	2.4733	1.3531	-1.1202	0.84689	-0.63201	285	False	A	270
2015-age-25-prevacc	557v1	Hensley_sera	pre	270	S	G	-0.00023189	2.4733	1.3531	-1.1202	0.84689	-0.63201	285	False	A	270
2015-age-25-prevacc	557v1	Hensley_sera	pre	270	S	H	-0.00023189	2.4733	1.3531	-1.1202	0.84689	-0.63201	285	False	A	270
2015-age-25-prevacc	557v1	Hensley_sera	pre	270	S	Q	-0.00023189	2.4733	1.3531	-1.1202	0.84689	-0.63201	285	False	A	270
2015-age-25-prevacc	557v1	Hensley_sera	pre	270	S	W	-0.00023189	2.4733	1.3531	-1.1202	0.84689	-0.63201	285	False	A	270
2015-age-25-prevacc	557v1	Hensley_sera	pre	270	S	Y	-0.00023189	2.4733	1.3531	-1.1202	0.84689	-0.63201	285	False	A	270
2015-age-25-prevacc	557v1	Hensley_sera	pre	270	S	N	-0.24328	2.4733	1.3531	-1.1202	0.84689	-0.63201	285	False	A	270
2015-age-25-prevacc	557v1	Hensley_sera	pre	270	S	R	-0.24328	2.4733	1.3531	-1.1202	0.84689	-0.63201	285	False	A	270
2015-age-25-prevacc	557v1	Hensley_sera	pre	270	S	T	-0.63201	2.4733	1.3531	-1.1202	0.84689	-0.63201	285	False	A	270
2015-age-25-prevacc	557v1	Hensley_sera	pre	270	S	S		2.4733	1.3531	-1.1202	0.84689	-0.63201	285	False	A	270
2015-age-25-prevacc	557v1	Hensley_sera	pre	(HA2)25	R	V	0.84569	5.4307	0.95069	-4.48	0.84569	-1.2798	369	False	B	25
2015-age-25-prevacc	557v1	Hensley_sera	pre	(HA2)25	R	S	0.065336	5.4307	0.95069	-4.48	0.84569	-1.2798	369	False	B	25
2015-age-25-prevacc	557v1	Hensley_sera	pre	(HA2)25	R	L	0.039671	5.4307	0.95069	-4.48	0.84569	-1.2798	369	False	B	25
2015-age-25-prevacc	557v1	Hensley_sera	pre	(HA2)25	R	H	-0.00046759	5.4307	0.95069	-4.48	0.84569	-1.2798	369	False	B	25
2015-age-25-prevacc	557v1	Hensley_sera	pre	(HA2)25	R	F	-0.00046759	5.4307	0.95069	-4.48	0.84569	-1.2798	369	False	B	25
2015-age-25-prevacc	557v1	Hensley_sera	pre	(HA2)25	R	D	-0.00048089	5.4307	0.95069	-4.48	0.84569	-1.2798	369	False	B	25
2015-age-25-prevacc	557v1	Hensley_sera	pre	(HA2)25	R	E	-0.00048089	5.4307	0.95069	-4.48	0.84569	-1.2798	369	False	B	25
2015-age-25-prevacc	557v1	Hensley_sera	pre	(HA2)25	R	P	-0.00048089	5.4307	0.95069	-4.48	0.84569	-1.2798	369	False	B	25
2015-age-25-prevacc	557v1	Hensley_sera	pre	(HA2)25	R	C	-0.00048089	5.4307	0.95069	-4.48	0.84569	-1.2798	369	False	B	25
2015-age-25-prevacc	557v1	Hensley_sera	pre	(HA2)25	R	K	-0.089659	5.4307	0.95069	-4.48	0.84569	-1.2798	369	False	B	25
2015-age-25-prevacc	557v1	Hensley_sera	pre	(HA2)25	R	N	-0.22336	5.4307	0.95069	-4.48	0.84569	-1.2798	369	False	B	25
2015-age-25-prevacc	557v1	Hensley_sera	pre	(HA2)25	R	T	-0.2435	5.4307	0.95069	-4.48	0.84569	-1.2798	369	False	B	25
2015-age-25-prevacc	557v1	Hensley_sera	pre	(HA2)25	R	A	-0.2435	5.4307	0.95069	-4.48	0.84569	-1.2798	369	False	B	25
2015-age-25-prevacc	557v1	Hensley_sera	pre	(HA2)25	R	I	-0.3701	5.4307	0.95069	-4.48	0.84569	-1.2798	369	False	B	25
2015-age-25-prevacc	557v1	Hensley_sera	pre	(HA2)25	R	W	-0.40964	5.4307	0.95069	-4.48	0.84569	-1.2798	369	False	B	25
2015-age-25-prevacc	557v1	Hensley_sera	pre	(HA2)25	R	Y	-0.48591	5.4307	0.95069	-4.48	0.84569	-1.2798	369	False	B	25
2015-age-25-prevacc	557v1	Hensley_sera	pre	(HA2)25	R	M	-0.49857	5.4307	0.95069	-4.48	0.84569	-1.2798	369	False	B	25
2015-age-25-prevacc	557v1	Hensley_sera	pre	(HA2)25	R	Q	-0.63314	5.4307	0.95069	-4.48	0.84569	-1.2798	369	False	B	25
2015-age-25-prevacc	557v1	Hensley_sera	pre	(HA2)25	R	G	-1.2798	5.4307	0.95069	-4.48	0.84569	-1.2798	369	False	B	25
2015-age-25-prevacc	557v1	Hensley_sera	pre	(HA2)25	R	R		5.4307	0.95069	-4.48	0.84569	-1.2798	369	False	B	25
2015-age-25-prevacc	557v1	Hensley_sera	pre	(HA2)158	D	A	0.84341	3.3467	1.5498	-1.7969	0.84341	-0.60141	502	False	B	158
2015-age-25-prevacc	557v1	Hensley_sera	pre	(HA2)158	D	S	0.2606	3.3467	1.5498	-1.7969	0.84341	-0.60141	502	False	B	158
2015-age-25-prevacc	557v1	Hensley_sera	pre	(HA2)158	D	I	0.26029	3.3467	1.5498	-1.7969	0.84341	-0.60141	502	False	B	158
2015-age-25-prevacc	557v1	Hensley_sera	pre	(HA2)158	D	V	0.1855	3.3467	1.5498	-1.7969	0.84341	-0.60141	502	False	B	158
2015-age-25-prevacc	557v1	Hensley_sera	pre	(HA2)158	D	R	-0.00085122	3.3467	1.5498	-1.7969	0.84341	-0.60141	502	False	B	158
2015-age-25-prevacc	557v1	Hensley_sera	pre	(HA2)158	D	H	-0.0012272	3.3467	1.5498	-1.7969	0.84341	-0.60141	502	False	B	158
2015-age-25-prevacc	557v1	Hensley_sera	pre	(HA2)158	D	Q	-0.0012973	3.3467	1.5498	-1.7969	0.84341	-0.60141	502	False	B	158
2015-age-25-prevacc	557v1	Hensley_sera	pre	(HA2)158	D	C	-0.0012973	3.3467	1.5498	-1.7969	0.84341	-0.60141	502	False	B	158
2015-age-25-prevacc	557v1	Hensley_sera	pre	(HA2)158	D	T	-0.0012973	3.3467	1.5498	-1.7969	0.84341	-0.60141	502	False	B	158
2015-age-25-prevacc	557v1	Hensley_sera	pre	(HA2)158	D	M	-0.0027413	3.3467	1.5498	-1.7969	0.84341	-0.60141	502	False	B	158
2015-age-25-prevacc	557v1	Hensley_sera	pre	(HA2)158	D	W	-0.0027413	3.3467	1.5498	-1.7969	0.84341	-0.60141	502	False	B	158
2015-age-25-prevacc	557v1	Hensley_sera	pre	(HA2)158	D	K	-0.0027413	3.3467	1.5498	-1.7969	0.84341	-0.60141	502	False	B	158
2015-age-25-prevacc	557v1	Hensley_sera	pre	(HA2)158	D	P	-0.0027413	3.3467	1.5498	-1.7969	0.84341	-0.60141	502	False	B	158
2015-age-25-prevacc	557v1	Hensley_sera	pre	(HA2)158	D	F	-0.0027413	3.3467	1.5498	-1.7969	0.84341	-0.60141	502	False	B	158
2015-age-25-prevacc	557v1	Hensley_sera	pre	(HA2)158	D	E	-0.19526	3.3467	1.5498	-1.7969	0.84341	-0.60141	502	False	B	158
2015-age-25-prevacc	557v1	Hensley_sera	pre	(HA2)158	D	L	-0.22482	3.3467	1.5498	-1.7969	0.84341	-0.60141	502	False	B	158
2015-age-25-prevacc	557v1	Hensley_sera	pre	(HA2)158	D	Y	-0.34226	3.3467	1.5498	-1.7969	0.84341	-0.60141	502	False	B	158
2015-age-25-prevacc	557v1	Hensley_sera	pre	(HA2)158	D	N	-0.4135	3.3467	1.5498	-1.7969	0.84341	-0.60141	502	False	B	158
2015-age-25-prevacc	557v1	Hensley_sera	pre	(HA2)158	D	G	-0.60141	3.3467	1.5498	-1.7969	0.84341	-0.60141	502	False	B	158
2015-age-25-prevacc	557v1	Hensley_sera	pre	(HA2)158	D	D		3.3467	1.5498	-1.7969	0.84341	-0.60141	502	False	B	158
2015-age-25-prevacc	557v1	Hensley_sera	pre	(HA2)210	C	L	0.84164	2.8354	0.99508	-1.8403	0.84164	-0.58777	554	False	B	210
2015-age-25-prevacc	557v1	Hensley_sera	pre	(HA2)210	C	S	0.15116	2.8354	0.99508	-1.8403	0.84164	-0.58777	554	False	B	210
2015-age-25-prevacc	557v1	Hensley_sera	pre	(HA2)210	C	P	0.00020994	2.8354	0.99508	-1.8403	0.84164	-0.58777	554	False	B	210
2015-age-25-prevacc	557v1	Hensley_sera	pre	(HA2)210	C	F	0.00020994	2.8354	0.99508	-1.8403	0.84164	-0.58777	554	False	B	210
2015-age-25-prevacc	557v1	Hensley_sera	pre	(HA2)210	C	Y	0.00020994	2.8354	0.99508	-1.8403	0.84164	-0.58777	554	False	B	210
2015-age-25-prevacc	557v1	Hensley_sera	pre	(HA2)210	C	T	0.00020994	2.8354	0.99508	-1.8403	0.84164	-0.58777	554	False	B	210
2015-age-25-prevacc	557v1	Hensley_sera	pre	(HA2)210	C	E	0.00020994	2.8354	0.99508	-1.8403	0.84164	-0.58777	554	False	B	210
2015-age-25-prevacc	557v1	Hensley_sera	pre	(HA2)210	C	M	0.00020994	2.8354	0.99508	-1.8403	0.84164	-0.58777	554	False	B	210
2015-age-25-prevacc	557v1	Hensley_sera	pre	(HA2)210	C	K	0.00020994	2.8354	0.99508	-1.8403	0.84164	-0.58777	554	False	B	210
2015-age-25-prevacc	557v1	Hensley_sera	pre	(HA2)210	C	H	0.00020994	2.8354	0.99508	-1.8403	0.84164	-0.58777	554	False	B	210
2015-age-25-prevacc	557v1	Hensley_sera	pre	(HA2)210	C	Q	0.00019861	2.8354	0.99508	-1.8403	0.84164	-0.58777	554	False	B	210
2015-age-25-prevacc	557v1	Hensley_sera	pre	(HA2)210	C	I	0.00019861	2.8354	0.99508	-1.8403	0.84164	-0.58777	554	False	B	210
2015-age-25-prevacc	557v1	Hensley_sera	pre	(HA2)210	C	D	0.00019861	2.8354	0.99508	-1.8403	0.84164	-0.58777	554	False	B	210
2015-age-25-prevacc	557v1	Hensley_sera	pre	(HA2)210	C	R	-0.030655	2.8354	0.99508	-1.8403	0.84164	-0.58777	554	False	B	210
2015-age-25-prevacc	557v1	Hensley_sera	pre	(HA2)210	C	V	-0.12498	2.8354	0.99508	-1.8403	0.84164	-0.58777	554	False	B	210
2015-age-25-prevacc	557v1	Hensley_sera	pre	(HA2)210	C	N	-0.28597	2.8354	0.99508	-1.8403	0.84164	-0.58777	554	False	B	210
2015-age-25-prevacc	557v1	Hensley_sera	pre	(HA2)210	C	G	-0.32673	2.8354	0.99508	-1.8403	0.84164	-0.58777	554	False	B	210
2015-age-25-prevacc	557v1	Hensley_sera	pre	(HA2)210	C	W	-0.4842	2.8354	0.99508	-1.8403	0.84164	-0.58777	554	False	B	210
2015-age-25-prevacc	557v1	Hensley_sera	pre	(HA2)210	C	A	-0.58777	2.8354	0.99508	-1.8403	0.84164	-0.58777	554	False	B	210
2015-age-25-prevacc	557v1	Hensley_sera	pre	(HA2)210	C	C		2.8354	0.99508	-1.8403	0.84164	-0.58777	554	False	B	210
2015-age-25-prevacc	557v1	Hensley_sera	pre	(HA2)209	A	W	0.83897	4.5755	2.47	-2.1056	0.83897	-0.52038	553	False	B	209
2015-age-25-prevacc	557v1	Hensley_sera	pre	(HA2)209	A	G	0.83184	4.5755	2.47	-2.1056	0.83897	-0.52038	553	False	B	209
2015-age-25-prevacc	557v1	Hensley_sera	pre	(HA2)209	A	P	0.49989	4.5755	2.47	-2.1056	0.83897	-0.52038	553	False	B	209
2015-age-25-prevacc	557v1	Hensley_sera	pre	(HA2)209	A	K	0.25963	4.5755	2.47	-2.1056	0.83897	-0.52038	553	False	B	209
2015-age-25-prevacc	557v1	Hensley_sera	pre	(HA2)209	A	T	0.035517	4.5755	2.47	-2.1056	0.83897	-0.52038	553	False	B	209
2015-age-25-prevacc	557v1	Hensley_sera	pre	(HA2)209	A	C	0.002513	4.5755	2.47	-2.1056	0.83897	-0.52038	553	False	B	209
2015-age-25-prevacc	557v1	Hensley_sera	pre	(HA2)209	A	L	0.00076693	4.5755	2.47	-2.1056	0.83897	-0.52038	553	False	B	209
2015-age-25-prevacc	557v1	Hensley_sera	pre	(HA2)209	A	H	0.00017067	4.5755	2.47	-2.1056	0.83897	-0.52038	553	False	B	209
2015-age-25-prevacc	557v1	Hensley_sera	pre	(HA2)209	A	M	0.00017067	4.5755	2.47	-2.1056	0.83897	-0.52038	553	False	B	209
2015-age-25-prevacc	557v1	Hensley_sera	pre	(HA2)209	A	R	0.00017067	4.5755	2.47	-2.1056	0.83897	-0.52038	553	False	B	209
2015-age-25-prevacc	557v1	Hensley_sera	pre	(HA2)209	A	N	0.00017067	4.5755	2.47	-2.1056	0.83897	-0.52038	553	False	B	209
2015-age-25-prevacc	557v1	Hensley_sera	pre	(HA2)209	A	Q	0.00017067	4.5755	2.47	-2.1056	0.83897	-0.52038	553	False	B	209
2015-age-25-prevacc	557v1	Hensley_sera	pre	(HA2)209	A	Y	-0.003409	4.5755	2.47	-2.1056	0.83897	-0.52038	553	False	B	209
2015-age-25-prevacc	557v1	Hensley_sera	pre	(HA2)209	A	F	-0.15095	4.5755	2.47	-2.1056	0.83897	-0.52038	553	False	B	209
2015-age-25-prevacc	557v1	Hensley_sera	pre	(HA2)209	A	S	-0.24804	4.5755	2.47	-2.1056	0.83897	-0.52038	553	False	B	209
2015-age-25-prevacc	557v1	Hensley_sera	pre	(HA2)209	A	I	-0.26227	4.5755	2.47	-2.1056	0.83897	-0.52038	553	False	B	209
2015-age-25-prevacc	557v1	Hensley_sera	pre	(HA2)209	A	E	-0.41241	4.5755	2.47	-2.1056	0.83897	-0.52038	553	False	B	209
2015-age-25-prevacc	557v1	Hensley_sera	pre	(HA2)209	A	D	-0.50813	4.5755	2.47	-2.1056	0.83897	-0.52038	553	False	B	209
2015-age-25-prevacc	557v1	Hensley_sera	pre	(HA2)209	A	V	-0.52038	4.5755	2.47	-2.1056	0.83897	-0.52038	553	False	B	209
2015-age-25-prevacc	557v1	Hensley_sera	pre	(HA2)209	A	A		4.5755	2.47	-2.1056	0.83897	-0.52038	553	False	B	209
2015-age-25-prevacc	557v1	Hensley_sera	pre	246	N	D	0.8232	2.6205	1.6428	-0.97765	0.8232	-0.25643	261	False	A	246
2015-age-25-prevacc	557v1	Hensley_sera	pre	246	N	S	0.58281	2.6205	1.6428	-0.97765	0.8232	-0.25643	261	False	A	246
2015-age-25-prevacc	557v1	Hensley_sera	pre	246	N	K	0.23549	2.6205	1.6428	-0.97765	0.8232	-0.25643	261	False	A	246
2015-age-25-prevacc	557v1	Hensley_sera	pre	246	N	Y	0.00027018	2.6205	1.6428	-0.97765	0.8232	-0.25643	261	False	A	246
2015-age-25-prevacc	557v1	Hensley_sera	pre	246	N	W	0.00027018	2.6205	1.6428	-0.97765	0.8232	-0.25643	261	False	A	246
2015-age-25-prevacc	557v1	Hensley_sera	pre	246	N	A	0.00027018	2.6205	1.6428	-0.97765	0.8232	-0.25643	261	False	A	246
2015-age-25-prevacc	557v1	Hensley_sera	pre	246	N	E	0.00027018	2.6205	1.6428	-0.97765	0.8232	-0.25643	261	False	A	246
2015-age-25-prevacc	557v1	Hensley_sera	pre	246	N	I	3.7658e-05	2.6205	1.6428	-0.97765	0.8232	-0.25643	261	False	A	246
2015-age-25-prevacc	557v1	Hensley_sera	pre	246	N	M	3.7658e-05	2.6205	1.6428	-0.97765	0.8232	-0.25643	261	False	A	246
2015-age-25-prevacc	557v1	Hensley_sera	pre	246	N	P	3.7658e-05	2.6205	1.6428	-0.97765	0.8232	-0.25643	261	False	A	246
2015-age-25-prevacc	557v1	Hensley_sera	pre	246	N	V	3.7658e-05	2.6205	1.6428	-0.97765	0.8232	-0.25643	261	False	A	246
2015-age-25-prevacc	557v1	Hensley_sera	pre	246	N	R	3.7658e-05	2.6205	1.6428	-0.97765	0.8232	-0.25643	261	False	A	246
2015-age-25-prevacc	557v1	Hensley_sera	pre	246	N	F	2.8125e-05	2.6205	1.6428	-0.97765	0.8232	-0.25643	261	False	A	246
2015-age-25-prevacc	557v1	Hensley_sera	pre	246	N	C	2.8125e-05	2.6205	1.6428	-0.97765	0.8232	-0.25643	261	False	A	246
2015-age-25-prevacc	557v1	Hensley_sera	pre	246	N	T	2.8125e-05	2.6205	1.6428	-0.97765	0.8232	-0.25643	261	False	A	246
2015-age-25-prevacc	557v1	Hensley_sera	pre	246	N	H	-0.21211	2.6205	1.6428	-0.97765	0.8232	-0.25643	261	False	A	246
2015-age-25-prevacc	557v1	Hensley_sera	pre	246	N	L	-0.25456	2.6205	1.6428	-0.97765	0.8232	-0.25643	261	False	A	246
2015-age-25-prevacc	557v1	Hensley_sera	pre	246	N	Q	-0.25456	2.6205	1.6428	-0.97765	0.8232	-0.25643	261	False	A	246
2015-age-25-prevacc	557v1	Hensley_sera	pre	246	N	G	-0.25643	2.6205	1.6428	-0.97765	0.8232	-0.25643	261	False	A	246
2015-age-25-prevacc	557v1	Hensley_sera	pre	246	N	N		2.6205	1.6428	-0.97765	0.8232	-0.25643	261	False	A	246
2015-age-25-prevacc	557v1	Hensley_sera	pre	(HA2)181	G	W	0.81937	4.718	1.2686	-3.4493	0.81937	-0.806	525	False	B	181
2015-age-25-prevacc	557v1	Hensley_sera	pre	(HA2)181	G	M	0.26083	4.718	1.2686	-3.4493	0.81937	-0.806	525	False	B	181
2015-age-25-prevacc	557v1	Hensley_sera	pre	(HA2)181	G	D	0.18841	4.718	1.2686	-3.4493	0.81937	-0.806	525	False	B	181
2015-age-25-prevacc	557v1	Hensley_sera	pre	(HA2)181	G	H	-0.00023106	4.718	1.2686	-3.4493	0.81937	-0.806	525	False	B	181
2015-age-25-prevacc	557v1	Hensley_sera	pre	(HA2)181	G	K	-0.00023106	4.718	1.2686	-3.4493	0.81937	-0.806	525	False	B	181
2015-age-25-prevacc	557v1	Hensley_sera	pre	(HA2)181	G	Q	-0.00023106	4.718	1.2686	-3.4493	0.81937	-0.806	525	False	B	181
2015-age-25-prevacc	557v1	Hensley_sera	pre	(HA2)181	G	N	-0.00023106	4.718	1.2686	-3.4493	0.81937	-0.806	525	False	B	181
2015-age-25-prevacc	557v1	Hensley_sera	pre	(HA2)181	G	I	-0.00023106	4.718	1.2686	-3.4493	0.81937	-0.806	525	False	B	181
2015-age-25-prevacc	557v1	Hensley_sera	pre	(HA2)181	G	P	-0.039821	4.718	1.2686	-3.4493	0.81937	-0.806	525	False	B	181
2015-age-25-prevacc	557v1	Hensley_sera	pre	(HA2)181	G	E	-0.044693	4.718	1.2686	-3.4493	0.81937	-0.806	525	False	B	181
2015-age-25-prevacc	557v1	Hensley_sera	pre	(HA2)181	G	A	-0.20381	4.718	1.2686	-3.4493	0.81937	-0.806	525	False	B	181
2015-age-25-prevacc	557v1	Hensley_sera	pre	(HA2)181	G	Y	-0.22372	4.718	1.2686	-3.4493	0.81937	-0.806	525	False	B	181
2015-age-25-prevacc	557v1	Hensley_sera	pre	(HA2)181	G	C	-0.22372	4.718	1.2686	-3.4493	0.81937	-0.806	525	False	B	181
2015-age-25-prevacc	557v1	Hensley_sera	pre	(HA2)181	G	F	-0.28384	4.718	1.2686	-3.4493	0.81937	-0.806	525	False	B	181
2015-age-25-prevacc	557v1	Hensley_sera	pre	(HA2)181	G	S	-0.33147	4.718	1.2686	-3.4493	0.81937	-0.806	525	False	B	181
2015-age-25-prevacc	557v1	Hensley_sera	pre	(HA2)181	G	V	-0.33748	4.718	1.2686	-3.4493	0.81937	-0.806	525	False	B	181
2015-age-25-prevacc	557v1	Hensley_sera	pre	(HA2)181	G	L	-0.43482	4.718	1.2686	-3.4493	0.81937	-0.806	525	False	B	181
2015-age-25-prevacc	557v1	Hensley_sera	pre	(HA2)181	G	T	-0.51881	4.718	1.2686	-3.4493	0.81937	-0.806	525	False	B	181
2015-age-25-prevacc	557v1	Hensley_sera	pre	(HA2)181	G	R	-0.806	4.718	1.2686	-3.4493	0.81937	-0.806	525	False	B	181
2015-age-25-prevacc	557v1	Hensley_sera	pre	(HA2)181	G	G		4.718	1.2686	-3.4493	0.81937	-0.806	525	False	B	181
2015-age-25-prevacc	557v1	Hensley_sera	pre	46	S	I	0.81786	6.5407	2.5833	-3.9574	0.81786	-0.67789	61	False	A	46
2015-age-25-prevacc	557v1	Hensley_sera	pre	46	S	Q	0.46619	6.5407	2.5833	-3.9574	0.81786	-0.67789	61	False	A	46
2015-age-25-prevacc	557v1	Hensley_sera	pre	46	S	C	0.44821	6.5407	2.5833	-3.9574	0.81786	-0.67789	61	False	A	46
2015-age-25-prevacc	557v1	Hensley_sera	pre	46	S	H	0.41928	6.5407	2.5833	-3.9574	0.81786	-0.67789	61	False	A	46
2015-age-25-prevacc	557v1	Hensley_sera	pre	46	S	W	0.22839	6.5407	2.5833	-3.9574	0.81786	-0.67789	61	False	A	46
2015-age-25-prevacc	557v1	Hensley_sera	pre	46	S	Y	0.20316	6.5407	2.5833	-3.9574	0.81786	-0.67789	61	False	A	46
2015-age-25-prevacc	557v1	Hensley_sera	pre	46	S	K	0.00018538	6.5407	2.5833	-3.9574	0.81786	-0.67789	61	False	A	46
2015-age-25-prevacc	557v1	Hensley_sera	pre	46	S	V	-0.09551	6.5407	2.5833	-3.9574	0.81786	-0.67789	61	False	A	46
2015-age-25-prevacc	557v1	Hensley_sera	pre	46	S	A	-0.14997	6.5407	2.5833	-3.9574	0.81786	-0.67789	61	False	A	46
2015-age-25-prevacc	557v1	Hensley_sera	pre	46	S	F	-0.17461	6.5407	2.5833	-3.9574	0.81786	-0.67789	61	False	A	46
2015-age-25-prevacc	557v1	Hensley_sera	pre	46	S	D	-0.25319	6.5407	2.5833	-3.9574	0.81786	-0.67789	61	False	A	46
2015-age-25-prevacc	557v1	Hensley_sera	pre	46	S	M	-0.25319	6.5407	2.5833	-3.9574	0.81786	-0.67789	61	False	A	46
2015-age-25-prevacc	557v1	Hensley_sera	pre	46	S	N	-0.26285	6.5407	2.5833	-3.9574	0.81786	-0.67789	61	False	A	46
2015-age-25-prevacc	557v1	Hensley_sera	pre	46	S	E	-0.28116	6.5407	2.5833	-3.9574	0.81786	-0.67789	61	False	A	46
2015-age-25-prevacc	557v1	Hensley_sera	pre	46	S	T	-0.31537	6.5407	2.5833	-3.9574	0.81786	-0.67789	61	False	A	46
2015-age-25-prevacc	557v1	Hensley_sera	pre	46	S	P	-0.40957	6.5407	2.5833	-3.9574	0.81786	-0.67789	61	False	A	46
2015-age-25-prevacc	557v1	Hensley_sera	pre	46	S	R	-0.4738	6.5407	2.5833	-3.9574	0.81786	-0.67789	61	False	A	46
2015-age-25-prevacc	557v1	Hensley_sera	pre	46	S	G	-0.61032	6.5407	2.5833	-3.9574	0.81786	-0.67789	61	False	A	46
2015-age-25-prevacc	557v1	Hensley_sera	pre	46	S	L	-0.67789	6.5407	2.5833	-3.9574	0.81786	-0.67789	61	False	A	46
2015-age-25-prevacc	557v1	Hensley_sera	pre	46	S	S		6.5407	2.5833	-3.9574	0.81786	-0.67789	61	False	A	46
2015-age-25-prevacc	557v1	Hensley_sera	pre	(HA2)56	I	L	0.80884	3.8591	1.0029	-2.8562	0.80884	-0.64571	400	False	B	56
2015-age-25-prevacc	557v1	Hensley_sera	pre	(HA2)56	I	T	0.11332	3.8591	1.0029	-2.8562	0.80884	-0.64571	400	False	B	56
2015-age-25-prevacc	557v1	Hensley_sera	pre	(HA2)56	I	N	0.080695	3.8591	1.0029	-2.8562	0.80884	-0.64571	400	False	B	56
2015-age-25-prevacc	557v1	Hensley_sera	pre	(HA2)56	I	G	2.4608e-05	3.8591	1.0029	-2.8562	0.80884	-0.64571	400	False	B	56
2015-age-25-prevacc	557v1	Hensley_sera	pre	(HA2)56	I	E	2.4608e-05	3.8591	1.0029	-2.8562	0.80884	-0.64571	400	False	B	56
2015-age-25-prevacc	557v1	Hensley_sera	pre	(HA2)56	I	Q	2.4608e-05	3.8591	1.0029	-2.8562	0.80884	-0.64571	400	False	B	56
2015-age-25-prevacc	557v1	Hensley_sera	pre	(HA2)56	I	C	-1.9546e-06	3.8591	1.0029	-2.8562	0.80884	-0.64571	400	False	B	56
2015-age-25-prevacc	557v1	Hensley_sera	pre	(HA2)56	I	K	-1.9546e-06	3.8591	1.0029	-2.8562	0.80884	-0.64571	400	False	B	56
2015-age-25-prevacc	557v1	Hensley_sera	pre	(HA2)56	I	D	-1.9546e-06	3.8591	1.0029	-2.8562	0.80884	-0.64571	400	False	B	56
2015-age-25-prevacc	557v1	Hensley_sera	pre	(HA2)56	I	H	-0.00078396	3.8591	1.0029	-2.8562	0.80884	-0.64571	400	False	B	56
2015-age-25-prevacc	557v1	Hensley_sera	pre	(HA2)56	I	Y	-0.085514	3.8591	1.0029	-2.8562	0.80884	-0.64571	400	False	B	56
2015-age-25-prevacc	557v1	Hensley_sera	pre	(HA2)56	I	M	-0.13149	3.8591	1.0029	-2.8562	0.80884	-0.64571	400	False	B	56
2015-age-25-prevacc	557v1	Hensley_sera	pre	(HA2)56	I	W	-0.17313	3.8591	1.0029	-2.8562	0.80884	-0.64571	400	False	B	56
2015-age-25-prevacc	557v1	Hensley_sera	pre	(HA2)56	I	V	-0.21817	3.8591	1.0029	-2.8562	0.80884	-0.64571	400	False	B	56
2015-age-25-prevacc	557v1	Hensley_sera	pre	(HA2)56	I	S	-0.24427	3.8591	1.0029	-2.8562	0.80884	-0.64571	400	False	B	56
2015-age-25-prevacc	557v1	Hensley_sera	pre	(HA2)56	I	P	-0.35002	3.8591	1.0029	-2.8562	0.80884	-0.64571	400	False	B	56
2015-age-25-prevacc	557v1	Hensley_sera	pre	(HA2)56	I	R	-0.43616	3.8591	1.0029	-2.8562	0.80884	-0.64571	400	False	B	56
2015-age-25-prevacc	557v1	Hensley_sera	pre	(HA2)56	I	A	-0.57094	3.8591	1.0029	-2.8562	0.80884	-0.64571	400	False	B	56
2015-age-25-prevacc	557v1	Hensley_sera	pre	(HA2)56	I	F	-0.64571	3.8591	1.0029	-2.8562	0.80884	-0.64571	400	False	B	56
2015-age-25-prevacc	557v1	Hensley_sera	pre	(HA2)56	I	I		3.8591	1.0029	-2.8562	0.80884	-0.64571	400	False	B	56
2015-age-25-prevacc	557v1	Hensley_sera	pre	197	Q	R	0.80591	1.7155	1.0706	-0.6449	0.80591	-0.43298	212	False	A	197
2015-age-25-prevacc	557v1	Hensley_sera	pre	197	Q	P	0.26298	1.7155	1.0706	-0.6449	0.80591	-0.43298	212	False	A	197
2015-age-25-prevacc	557v1	Hensley_sera	pre	197	Q	G	0.00015566	1.7155	1.0706	-0.6449	0.80591	-0.43298	212	False	A	197
2015-age-25-prevacc	557v1	Hensley_sera	pre	197	Q	V	0.00012784	1.7155	1.0706	-0.6449	0.80591	-0.43298	212	False	A	197
2015-age-25-prevacc	557v1	Hensley_sera	pre	197	Q	Y	0.00012784	1.7155	1.0706	-0.6449	0.80591	-0.43298	212	False	A	197
2015-age-25-prevacc	557v1	Hensley_sera	pre	197	Q	N	0.00012784	1.7155	1.0706	-0.6449	0.80591	-0.43298	212	False	A	197
2015-age-25-prevacc	557v1	Hensley_sera	pre	197	Q	T	0.00012784	1.7155	1.0706	-0.6449	0.80591	-0.43298	212	False	A	197
2015-age-25-prevacc	557v1	Hensley_sera	pre	197	Q	I	0.00012784	1.7155	1.0706	-0.6449	0.80591	-0.43298	212	False	A	197
2015-age-25-prevacc	557v1	Hensley_sera	pre	197	Q	S	0.00012784	1.7155	1.0706	-0.6449	0.80591	-0.43298	212	False	A	197
2015-age-25-prevacc	557v1	Hensley_sera	pre	197	Q	M	0.00012784	1.7155	1.0706	-0.6449	0.80591	-0.43298	212	False	A	197
2015-age-25-prevacc	557v1	Hensley_sera	pre	197	Q	F	0.00012784	1.7155	1.0706	-0.6449	0.80591	-0.43298	212	False	A	197
2015-age-25-prevacc	557v1	Hensley_sera	pre	197	Q	W	0.00012784	1.7155	1.0706	-0.6449	0.80591	-0.43298	212	False	A	197
2015-age-25-prevacc	557v1	Hensley_sera	pre	197	Q	A	0.00012784	1.7155	1.0706	-0.6449	0.80591	-0.43298	212	False	A	197
2015-age-25-prevacc	557v1	Hensley_sera	pre	197	Q	D	0.00012784	1.7155	1.0706	-0.6449	0.80591	-0.43298	212	False	A	197
2015-age-25-prevacc	557v1	Hensley_sera	pre	197	Q	C	0.00012784	1.7155	1.0706	-0.6449	0.80591	-0.43298	212	False	A	197
2015-age-25-prevacc	557v1	Hensley_sera	pre	197	Q	K	-5.8674e-05	1.7155	1.0706	-0.6449	0.80591	-0.43298	212	False	A	197
2015-age-25-prevacc	557v1	Hensley_sera	pre	197	Q	E	-5.8674e-05	1.7155	1.0706	-0.6449	0.80591	-0.43298	212	False	A	197
2015-age-25-prevacc	557v1	Hensley_sera	pre	197	Q	L	-0.2118	1.7155	1.0706	-0.6449	0.80591	-0.43298	212	False	A	197
2015-age-25-prevacc	557v1	Hensley_sera	pre	197	Q	H	-0.43298	1.7155	1.0706	-0.6449	0.80591	-0.43298	212	False	A	197
2015-age-25-prevacc	557v1	Hensley_sera	pre	197	Q	Q		1.7155	1.0706	-0.6449	0.80591	-0.43298	212	False	A	197
2015-age-25-prevacc	557v1	Hensley_sera	pre	(HA2)185	W	E	0.80513	3.9259	0.91983	-3.006	0.80513	-0.57615	529	False	B	185
2015-age-25-prevacc	557v1	Hensley_sera	pre	(HA2)185	W	H	0.076159	3.9259	0.91983	-3.006	0.80513	-0.57615	529	False	B	185
2015-age-25-prevacc	557v1	Hensley_sera	pre	(HA2)185	W	T	0.038534	3.9259	0.91983	-3.006	0.80513	-0.57615	529	False	B	185
2015-age-25-prevacc	557v1	Hensley_sera	pre	(HA2)185	W	A	-6.4959e-05	3.9259	0.91983	-3.006	0.80513	-0.57615	529	False	B	185
2015-age-25-prevacc	557v1	Hensley_sera	pre	(HA2)185	W	M	-6.4959e-05	3.9259	0.91983	-3.006	0.80513	-0.57615	529	False	B	185
2015-age-25-prevacc	557v1	Hensley_sera	pre	(HA2)185	W	Y	-6.4959e-05	3.9259	0.91983	-3.006	0.80513	-0.57615	529	False	B	185
2015-age-25-prevacc	557v1	Hensley_sera	pre	(HA2)185	W	K	-0.00092105	3.9259	0.91983	-3.006	0.80513	-0.57615	529	False	B	185
2015-age-25-prevacc	557v1	Hensley_sera	pre	(HA2)185	W	I	-0.031166	3.9259	0.91983	-3.006	0.80513	-0.57615	529	False	B	185
2015-age-25-prevacc	557v1	Hensley_sera	pre	(HA2)185	W	C	-0.11704	3.9259	0.91983	-3.006	0.80513	-0.57615	529	False	B	185
2015-age-25-prevacc	557v1	Hensley_sera	pre	(HA2)185	W	S	-0.14227	3.9259	0.91983	-3.006	0.80513	-0.57615	529	False	B	185
2015-age-25-prevacc	557v1	Hensley_sera	pre	(HA2)185	W	D	-0.155	3.9259	0.91983	-3.006	0.80513	-0.57615	529	False	B	185
2015-age-25-prevacc	557v1	Hensley_sera	pre	(HA2)185	W	F	-0.2245	3.9259	0.91983	-3.006	0.80513	-0.57615	529	False	B	185
2015-age-25-prevacc	557v1	Hensley_sera	pre	(HA2)185	W	P	-0.23537	3.9259	0.91983	-3.006	0.80513	-0.57615	529	False	B	185
2015-age-25-prevacc	557v1	Hensley_sera	pre	(HA2)185	W	N	-0.23537	3.9259	0.91983	-3.006	0.80513	-0.57615	529	False	B	185
2015-age-25-prevacc	557v1	Hensley_sera	pre	(HA2)185	W	Q	-0.23537	3.9259	0.91983	-3.006	0.80513	-0.57615	529	False	B	185
2015-age-25-prevacc	557v1	Hensley_sera	pre	(HA2)185	W	G	-0.26212	3.9259	0.91983	-3.006	0.80513	-0.57615	529	False	B	185
2015-age-25-prevacc	557v1	Hensley_sera	pre	(HA2)185	W	V	-0.37128	3.9259	0.91983	-3.006	0.80513	-0.57615	529	False	B	185
2015-age-25-prevacc	557v1	Hensley_sera	pre	(HA2)185	W	R	-0.41928	3.9259	0.91983	-3.006	0.80513	-0.57615	529	False	B	185
2015-age-25-prevacc	557v1	Hensley_sera	pre	(HA2)185	W	L	-0.57615	3.9259	0.91983	-3.006	0.80513	-0.57615	529	False	B	185
2015-age-25-prevacc	557v1	Hensley_sera	pre	(HA2)185	W	W		3.9259	0.91983	-3.006	0.80513	-0.57615	529	False	B	185
2015-age-25-prevacc	557v1	Hensley_sera	pre	(HA2)67	E	G	0.79766	2.4004	1.3062	-1.0943	0.79766	-0.45603	411	False	B	67
2015-age-25-prevacc	557v1	Hensley_sera	pre	(HA2)67	E	K	0.43584	2.4004	1.3062	-1.0943	0.79766	-0.45603	411	False	B	67
2015-age-25-prevacc	557v1	Hensley_sera	pre	(HA2)67	E	N	0.043274	2.4004	1.3062	-1.0943	0.79766	-0.45603	411	False	B	67
2015-age-25-prevacc	557v1	Hensley_sera	pre	(HA2)67	E	P	0.028585	2.4004	1.3062	-1.0943	0.79766	-0.45603	411	False	B	67
2015-age-25-prevacc	557v1	Hensley_sera	pre	(HA2)67	E	R	0.00025065	2.4004	1.3062	-1.0943	0.79766	-0.45603	411	False	B	67
2015-age-25-prevacc	557v1	Hensley_sera	pre	(HA2)67	E	T	0.00025065	2.4004	1.3062	-1.0943	0.79766	-0.45603	411	False	B	67
2015-age-25-prevacc	557v1	Hensley_sera	pre	(HA2)67	E	Q	4.7377e-05	2.4004	1.3062	-1.0943	0.79766	-0.45603	411	False	B	67
2015-age-25-prevacc	557v1	Hensley_sera	pre	(HA2)67	E	I	4.7377e-05	2.4004	1.3062	-1.0943	0.79766	-0.45603	411	False	B	67
2015-age-25-prevacc	557v1	Hensley_sera	pre	(HA2)67	E	W	4.7377e-05	2.4004	1.3062	-1.0943	0.79766	-0.45603	411	False	B	67
2015-age-25-prevacc	557v1	Hensley_sera	pre	(HA2)67	E	V	4.7377e-05	2.4004	1.3062	-1.0943	0.79766	-0.45603	411	False	B	67
2015-age-25-prevacc	557v1	Hensley_sera	pre	(HA2)67	E	M	4.7377e-05	2.4004	1.3062	-1.0943	0.79766	-0.45603	411	False	B	67
2015-age-25-prevacc	557v1	Hensley_sera	pre	(HA2)67	E	L	4.7377e-05	2.4004	1.3062	-1.0943	0.79766	-0.45603	411	False	B	67
2015-age-25-prevacc	557v1	Hensley_sera	pre	(HA2)67	E	Y	7.8022e-06	2.4004	1.3062	-1.0943	0.79766	-0.45603	411	False	B	67
2015-age-25-prevacc	557v1	Hensley_sera	pre	(HA2)67	E	C	7.8022e-06	2.4004	1.3062	-1.0943	0.79766	-0.45603	411	False	B	67
2015-age-25-prevacc	557v1	Hensley_sera	pre	(HA2)67	E	H	7.8022e-06	2.4004	1.3062	-1.0943	0.79766	-0.45603	411	False	B	67
2015-age-25-prevacc	557v1	Hensley_sera	pre	(HA2)67	E	S	7.8022e-06	2.4004	1.3062	-1.0943	0.79766	-0.45603	411	False	B	67
2015-age-25-prevacc	557v1	Hensley_sera	pre	(HA2)67	E	F	-0.23445	2.4004	1.3062	-1.0943	0.79766	-0.45603	411	False	B	67
2015-age-25-prevacc	557v1	Hensley_sera	pre	(HA2)67	E	A	-0.40378	2.4004	1.3062	-1.0943	0.79766	-0.45603	411	False	B	67
2015-age-25-prevacc	557v1	Hensley_sera	pre	(HA2)67	E	D	-0.45603	2.4004	1.3062	-1.0943	0.79766	-0.45603	411	False	B	67
2015-age-25-prevacc	557v1	Hensley_sera	pre	(HA2)67	E	E		2.4004	1.3062	-1.0943	0.79766	-0.45603	411	False	B	67
2015-age-25-prevacc	557v1	Hensley_sera	pre	(HA2)52	L	P	0.79203	2.3414	1.2971	-1.0443	0.79203	-0.47381	396	False	B	52
2015-age-25-prevacc	557v1	Hensley_sera	pre	(HA2)52	L	I	0.44567	2.3414	1.2971	-1.0443	0.79203	-0.47381	396	False	B	52
2015-age-25-prevacc	557v1	Hensley_sera	pre	(HA2)52	L	W	0.038501	2.3414	1.2971	-1.0443	0.79203	-0.47381	396	False	B	52
2015-age-25-prevacc	557v1	Hensley_sera	pre	(HA2)52	L	F	0.014336	2.3414	1.2971	-1.0443	0.79203	-0.47381	396	False	B	52
2015-age-25-prevacc	557v1	Hensley_sera	pre	(HA2)52	L	Q	0.0020914	2.3414	1.2971	-1.0443	0.79203	-0.47381	396	False	B	52
2015-age-25-prevacc	557v1	Hensley_sera	pre	(HA2)52	L	N	0.0020914	2.3414	1.2971	-1.0443	0.79203	-0.47381	396	False	B	52
2015-age-25-prevacc	557v1	Hensley_sera	pre	(HA2)52	L	S	0.0020914	2.3414	1.2971	-1.0443	0.79203	-0.47381	396	False	B	52
2015-age-25-prevacc	557v1	Hensley_sera	pre	(HA2)52	L	A	2.916e-05	2.3414	1.2971	-1.0443	0.79203	-0.47381	396	False	B	52
2015-age-25-prevacc	557v1	Hensley_sera	pre	(HA2)52	L	D	2.916e-05	2.3414	1.2971	-1.0443	0.79203	-0.47381	396	False	B	52
2015-age-25-prevacc	557v1	Hensley_sera	pre	(HA2)52	L	K	2.916e-05	2.3414	1.2971	-1.0443	0.79203	-0.47381	396	False	B	52
2015-age-25-prevacc	557v1	Hensley_sera	pre	(HA2)52	L	C	2.916e-05	2.3414	1.2971	-1.0443	0.79203	-0.47381	396	False	B	52
2015-age-25-prevacc	557v1	Hensley_sera	pre	(HA2)52	L	H	2.916e-05	2.3414	1.2971	-1.0443	0.79203	-0.47381	396	False	B	52
2015-age-25-prevacc	557v1	Hensley_sera	pre	(HA2)52	L	T	2.916e-05	2.3414	1.2971	-1.0443	0.79203	-0.47381	396	False	B	52
2015-age-25-prevacc	557v1	Hensley_sera	pre	(HA2)52	L	G	2.916e-05	2.3414	1.2971	-1.0443	0.79203	-0.47381	396	False	B	52
2015-age-25-prevacc	557v1	Hensley_sera	pre	(HA2)52	L	E	2.916e-05	2.3414	1.2971	-1.0443	0.79203	-0.47381	396	False	B	52
2015-age-25-prevacc	557v1	Hensley_sera	pre	(HA2)52	L	Y	-0.027666	2.3414	1.2971	-1.0443	0.79203	-0.47381	396	False	B	52
2015-age-25-prevacc	557v1	Hensley_sera	pre	(HA2)52	L	R	-0.2324	2.3414	1.2971	-1.0443	0.79203	-0.47381	396	False	B	52
2015-age-25-prevacc	557v1	Hensley_sera	pre	(HA2)52	L	M	-0.31047	2.3414	1.2971	-1.0443	0.79203	-0.47381	396	False	B	52
2015-age-25-prevacc	557v1	Hensley_sera	pre	(HA2)52	L	V	-0.47381	2.3414	1.2971	-1.0443	0.79203	-0.47381	396	False	B	52
2015-age-25-prevacc	557v1	Hensley_sera	pre	(HA2)52	L	L		2.3414	1.2971	-1.0443	0.79203	-0.47381	396	False	B	52
2015-age-25-prevacc	557v1	Hensley_sera	pre	228	S	A	0.78866	2.1688	1.4568	-0.71197	0.78866	-0.47125	243	False	A	228
2015-age-25-prevacc	557v1	Hensley_sera	pre	228	S	G	0.43831	2.1688	1.4568	-0.71197	0.78866	-0.47125	243	False	A	228
2015-age-25-prevacc	557v1	Hensley_sera	pre	228	S	R	0.21132	2.1688	1.4568	-0.71197	0.78866	-0.47125	243	False	A	228
2015-age-25-prevacc	557v1	Hensley_sera	pre	228	S	I	0.016298	2.1688	1.4568	-0.71197	0.78866	-0.47125	243	False	A	228
2015-age-25-prevacc	557v1	Hensley_sera	pre	228	S	T	0.00023979	2.1688	1.4568	-0.71197	0.78866	-0.47125	243	False	A	228
2015-age-25-prevacc	557v1	Hensley_sera	pre	228	S	F	0.00023979	2.1688	1.4568	-0.71197	0.78866	-0.47125	243	False	A	228
2015-age-25-prevacc	557v1	Hensley_sera	pre	228	S	H	0.00015707	2.1688	1.4568	-0.71197	0.78866	-0.47125	243	False	A	228
2015-age-25-prevacc	557v1	Hensley_sera	pre	228	S	P	0.00015707	2.1688	1.4568	-0.71197	0.78866	-0.47125	243	False	A	228
2015-age-25-prevacc	557v1	Hensley_sera	pre	228	S	M	0.00015707	2.1688	1.4568	-0.71197	0.78866	-0.47125	243	False	A	228
2015-age-25-prevacc	557v1	Hensley_sera	pre	228	S	K	0.00015707	2.1688	1.4568	-0.71197	0.78866	-0.47125	243	False	A	228
2015-age-25-prevacc	557v1	Hensley_sera	pre	228	S	W	0.00015707	2.1688	1.4568	-0.71197	0.78866	-0.47125	243	False	A	228
2015-age-25-prevacc	557v1	Hensley_sera	pre	228	S	E	0.00015707	2.1688	1.4568	-0.71197	0.78866	-0.47125	243	False	A	228
2015-age-25-prevacc	557v1	Hensley_sera	pre	228	S	D	0.00015707	2.1688	1.4568	-0.71197	0.78866	-0.47125	243	False	A	228
2015-age-25-prevacc	557v1	Hensley_sera	pre	228	S	C	0.00015707	2.1688	1.4568	-0.71197	0.78866	-0.47125	243	False	A	228
2015-age-25-prevacc	557v1	Hensley_sera	pre	228	S	Y	0.00015707	2.1688	1.4568	-0.71197	0.78866	-0.47125	243	False	A	228
2015-age-25-prevacc	557v1	Hensley_sera	pre	228	S	Q	0.00014871	2.1688	1.4568	-0.71197	0.78866	-0.47125	243	False	A	228
2015-age-25-prevacc	557v1	Hensley_sera	pre	228	S	V	0.00014871	2.1688	1.4568	-0.71197	0.78866	-0.47125	243	False	A	228
2015-age-25-prevacc	557v1	Hensley_sera	pre	228	S	N	-0.24072	2.1688	1.4568	-0.71197	0.78866	-0.47125	243	False	A	228
2015-age-25-prevacc	557v1	Hensley_sera	pre	228	S	L	-0.47125	2.1688	1.4568	-0.71197	0.78866	-0.47125	243	False	A	228
2015-age-25-prevacc	557v1	Hensley_sera	pre	228	S	S		2.1688	1.4568	-0.71197	0.78866	-0.47125	243	False	A	228
2015-age-25-prevacc	557v1	Hensley_sera	pre	(HA2)143	K	R	0.78803	4.0001	1.7106	-2.2895	0.78803	-0.55564	487	False	B	143
2015-age-25-prevacc	557v1	Hensley_sera	pre	(HA2)143	K	G	0.50064	4.0001	1.7106	-2.2895	0.78803	-0.55564	487	False	B	143
2015-age-25-prevacc	557v1	Hensley_sera	pre	(HA2)143	K	H	0.26375	4.0001	1.7106	-2.2895	0.78803	-0.55564	487	False	B	143
2015-age-25-prevacc	557v1	Hensley_sera	pre	(HA2)143	K	S	0.08812	4.0001	1.7106	-2.2895	0.78803	-0.55564	487	False	B	143
2015-age-25-prevacc	557v1	Hensley_sera	pre	(HA2)143	K	T	0.06549	4.0001	1.7106	-2.2895	0.78803	-0.55564	487	False	B	143
2015-age-25-prevacc	557v1	Hensley_sera	pre	(HA2)143	K	V	0.0026259	4.0001	1.7106	-2.2895	0.78803	-0.55564	487	False	B	143
2015-age-25-prevacc	557v1	Hensley_sera	pre	(HA2)143	K	E	0.0019301	4.0001	1.7106	-2.2895	0.78803	-0.55564	487	False	B	143
2015-age-25-prevacc	557v1	Hensley_sera	pre	(HA2)143	K	C	-0.0001666	4.0001	1.7106	-2.2895	0.78803	-0.55564	487	False	B	143
2015-age-25-prevacc	557v1	Hensley_sera	pre	(HA2)143	K	W	-0.0001666	4.0001	1.7106	-2.2895	0.78803	-0.55564	487	False	B	143
2015-age-25-prevacc	557v1	Hensley_sera	pre	(HA2)143	K	F	-0.0001666	4.0001	1.7106	-2.2895	0.78803	-0.55564	487	False	B	143
2015-age-25-prevacc	557v1	Hensley_sera	pre	(HA2)143	K	M	-0.00034493	4.0001	1.7106	-2.2895	0.78803	-0.55564	487	False	B	143
2015-age-25-prevacc	557v1	Hensley_sera	pre	(HA2)143	K	L	-0.0033853	4.0001	1.7106	-2.2895	0.78803	-0.55564	487	False	B	143
2015-age-25-prevacc	557v1	Hensley_sera	pre	(HA2)143	K	A	-0.15963	4.0001	1.7106	-2.2895	0.78803	-0.55564	487	False	B	143
2015-age-25-prevacc	557v1	Hensley_sera	pre	(HA2)143	K	D	-0.22284	4.0001	1.7106	-2.2895	0.78803	-0.55564	487	False	B	143
2015-age-25-prevacc	557v1	Hensley_sera	pre	(HA2)143	K	N	-0.23381	4.0001	1.7106	-2.2895	0.78803	-0.55564	487	False	B	143
2015-age-25-prevacc	557v1	Hensley_sera	pre	(HA2)143	K	I	-0.23449	4.0001	1.7106	-2.2895	0.78803	-0.55564	487	False	B	143
2015-age-25-prevacc	557v1	Hensley_sera	pre	(HA2)143	K	P	-0.33062	4.0001	1.7106	-2.2895	0.78803	-0.55564	487	False	B	143
2015-age-25-prevacc	557v1	Hensley_sera	pre	(HA2)143	K	Q	-0.54827	4.0001	1.7106	-2.2895	0.78803	-0.55564	487	False	B	143
2015-age-25-prevacc	557v1	Hensley_sera	pre	(HA2)143	K	Y	-0.55564	4.0001	1.7106	-2.2895	0.78803	-0.55564	487	False	B	143
2015-age-25-prevacc	557v1	Hensley_sera	pre	(HA2)143	K	K		4.0001	1.7106	-2.2895	0.78803	-0.55564	487	False	B	143
2015-age-25-prevacc	557v1	Hensley_sera	pre	(HA2)203	L	E	0.77895	4.464	1.6042	-2.8598	0.77895	-0.67636	547	False	B	203
2015-age-25-prevacc	557v1	Hensley_sera	pre	(HA2)203	L	S	0.51395	4.464	1.6042	-2.8598	0.77895	-0.67636	547	False	B	203
2015-age-25-prevacc	557v1	Hensley_sera	pre	(HA2)203	L	Q	0.2613	4.464	1.6042	-2.8598	0.77895	-0.67636	547	False	B	203
2015-age-25-prevacc	557v1	Hensley_sera	pre	(HA2)203	L	P	0.038903	4.464	1.6042	-2.8598	0.77895	-0.67636	547	False	B	203
2015-age-25-prevacc	557v1	Hensley_sera	pre	(HA2)203	L	D	0.0054168	4.464	1.6042	-2.8598	0.77895	-0.67636	547	False	B	203
2015-age-25-prevacc	557v1	Hensley_sera	pre	(HA2)203	L	I	0.0054168	4.464	1.6042	-2.8598	0.77895	-0.67636	547	False	B	203
2015-age-25-prevacc	557v1	Hensley_sera	pre	(HA2)203	L	A	0.0001446	4.464	1.6042	-2.8598	0.77895	-0.67636	547	False	B	203
2015-age-25-prevacc	557v1	Hensley_sera	pre	(HA2)203	L	H	0.0001446	4.464	1.6042	-2.8598	0.77895	-0.67636	547	False	B	203
2015-age-25-prevacc	557v1	Hensley_sera	pre	(HA2)203	L	C	-0.00048534	4.464	1.6042	-2.8598	0.77895	-0.67636	547	False	B	203
2015-age-25-prevacc	557v1	Hensley_sera	pre	(HA2)203	L	Y	-0.00048534	4.464	1.6042	-2.8598	0.77895	-0.67636	547	False	B	203
2015-age-25-prevacc	557v1	Hensley_sera	pre	(HA2)203	L	M	-0.00048534	4.464	1.6042	-2.8598	0.77895	-0.67636	547	False	B	203
2015-age-25-prevacc	557v1	Hensley_sera	pre	(HA2)203	L	K	-0.15468	4.464	1.6042	-2.8598	0.77895	-0.67636	547	False	B	203
2015-age-25-prevacc	557v1	Hensley_sera	pre	(HA2)203	L	F	-0.22105	4.464	1.6042	-2.8598	0.77895	-0.67636	547	False	B	203
2015-age-25-prevacc	557v1	Hensley_sera	pre	(HA2)203	L	N	-0.26219	4.464	1.6042	-2.8598	0.77895	-0.67636	547	False	B	203
2015-age-25-prevacc	557v1	Hensley_sera	pre	(HA2)203	L	R	-0.31554	4.464	1.6042	-2.8598	0.77895	-0.67636	547	False	B	203
2015-age-25-prevacc	557v1	Hensley_sera	pre	(HA2)203	L	G	-0.35704	4.464	1.6042	-2.8598	0.77895	-0.67636	547	False	B	203
2015-age-25-prevacc	557v1	Hensley_sera	pre	(HA2)203	L	T	-0.39351	4.464	1.6042	-2.8598	0.77895	-0.67636	547	False	B	203
2015-age-25-prevacc	557v1	Hensley_sera	pre	(HA2)203	L	V	-0.47792	4.464	1.6042	-2.8598	0.77895	-0.67636	547	False	B	203
2015-age-25-prevacc	557v1	Hensley_sera	pre	(HA2)203	L	W	-0.67636	4.464	1.6042	-2.8598	0.77895	-0.67636	547	False	B	203
2015-age-25-prevacc	557v1	Hensley_sera	pre	(HA2)203	L	L		4.464	1.6042	-2.8598	0.77895	-0.67636	547	False	B	203
2015-age-25-prevacc	557v1	Hensley_sera	pre	279	S	W	0.77748	6.0874	5.1532	-0.93416	0.77748	-0.38514	294	False	A	279
2015-age-25-prevacc	557v1	Hensley_sera	pre	279	S	R	0.75716	6.0874	5.1532	-0.93416	0.77748	-0.38514	294	False	A	279
2015-age-25-prevacc	557v1	Hensley_sera	pre	279	S	A	0.67832	6.0874	5.1532	-0.93416	0.77748	-0.38514	294	False	A	279
2015-age-25-prevacc	557v1	Hensley_sera	pre	279	S	G	0.65114	6.0874	5.1532	-0.93416	0.77748	-0.38514	294	False	A	279
2015-age-25-prevacc	557v1	Hensley_sera	pre	279	S	F	0.53146	6.0874	5.1532	-0.93416	0.77748	-0.38514	294	False	A	279
2015-age-25-prevacc	557v1	Hensley_sera	pre	279	S	P	0.48122	6.0874	5.1532	-0.93416	0.77748	-0.38514	294	False	A	279
2015-age-25-prevacc	557v1	Hensley_sera	pre	279	S	Y	0.42123	6.0874	5.1532	-0.93416	0.77748	-0.38514	294	False	A	279
2015-age-25-prevacc	557v1	Hensley_sera	pre	279	S	E	0.26328	6.0874	5.1532	-0.93416	0.77748	-0.38514	294	False	A	279
2015-age-25-prevacc	557v1	Hensley_sera	pre	279	S	T	0.26291	6.0874	5.1532	-0.93416	0.77748	-0.38514	294	False	A	279
2015-age-25-prevacc	557v1	Hensley_sera	pre	279	S	I	0.24717	6.0874	5.1532	-0.93416	0.77748	-0.38514	294	False	A	279
2015-age-25-prevacc	557v1	Hensley_sera	pre	279	S	H	0.060946	6.0874	5.1532	-0.93416	0.77748	-0.38514	294	False	A	279
2015-age-25-prevacc	557v1	Hensley_sera	pre	279	S	N	0.020196	6.0874	5.1532	-0.93416	0.77748	-0.38514	294	False	A	279
2015-age-25-prevacc	557v1	Hensley_sera	pre	279	S	D	0.00024506	6.0874	5.1532	-0.93416	0.77748	-0.38514	294	False	A	279
2015-age-25-prevacc	557v1	Hensley_sera	pre	279	S	Q	0.00024506	6.0874	5.1532	-0.93416	0.77748	-0.38514	294	False	A	279
2015-age-25-prevacc	557v1	Hensley_sera	pre	279	S	K	0.00019049	6.0874	5.1532	-0.93416	0.77748	-0.38514	294	False	A	279
2015-age-25-prevacc	557v1	Hensley_sera	pre	279	S	L	-0.091057	6.0874	5.1532	-0.93416	0.77748	-0.38514	294	False	A	279
2015-age-25-prevacc	557v1	Hensley_sera	pre	279	S	C	-0.22252	6.0874	5.1532	-0.93416	0.77748	-0.38514	294	False	A	279
2015-age-25-prevacc	557v1	Hensley_sera	pre	279	S	M	-0.23544	6.0874	5.1532	-0.93416	0.77748	-0.38514	294	False	A	279
2015-age-25-prevacc	557v1	Hensley_sera	pre	279	S	V	-0.38514	6.0874	5.1532	-0.93416	0.77748	-0.38514	294	False	A	279
2015-age-25-prevacc	557v1	Hensley_sera	pre	279	S	S		6.0874	5.1532	-0.93416	0.77748	-0.38514	294	False	A	279
2015-age-25-prevacc	557v1	Hensley_sera	pre	(HA2)120	E	K	0.77164	4.3281	0.90656	-3.4216	0.77164	-0.88657	464	False	B	120
2015-age-25-prevacc	557v1	Hensley_sera	pre	(HA2)120	E	Q	0.13176	4.3281	0.90656	-3.4216	0.77164	-0.88657	464	False	B	120
2015-age-25-prevacc	557v1	Hensley_sera	pre	(HA2)120	E	P	0.0031496	4.3281	0.90656	-3.4216	0.77164	-0.88657	464	False	B	120
2015-age-25-prevacc	557v1	Hensley_sera	pre	(HA2)120	E	G	6.9171e-06	4.3281	0.90656	-3.4216	0.77164	-0.88657	464	False	B	120
2015-age-25-prevacc	557v1	Hensley_sera	pre	(HA2)120	E	F	-9.5038e-05	4.3281	0.90656	-3.4216	0.77164	-0.88657	464	False	B	120
2015-age-25-prevacc	557v1	Hensley_sera	pre	(HA2)120	E	M	-9.5038e-05	4.3281	0.90656	-3.4216	0.77164	-0.88657	464	False	B	120
2015-age-25-prevacc	557v1	Hensley_sera	pre	(HA2)120	E	T	-0.00021849	4.3281	0.90656	-3.4216	0.77164	-0.88657	464	False	B	120
2015-age-25-prevacc	557v1	Hensley_sera	pre	(HA2)120	E	H	-0.00021849	4.3281	0.90656	-3.4216	0.77164	-0.88657	464	False	B	120
2015-age-25-prevacc	557v1	Hensley_sera	pre	(HA2)120	E	S	-0.00021849	4.3281	0.90656	-3.4216	0.77164	-0.88657	464	False	B	120
2015-age-25-prevacc	557v1	Hensley_sera	pre	(HA2)120	E	N	-0.00021849	4.3281	0.90656	-3.4216	0.77164	-0.88657	464	False	B	120
2015-age-25-prevacc	557v1	Hensley_sera	pre	(HA2)120	E	I	-0.00021849	4.3281	0.90656	-3.4216	0.77164	-0.88657	464	False	B	120
2015-age-25-prevacc	557v1	Hensley_sera	pre	(HA2)120	E	V	-0.1472	4.3281	0.90656	-3.4216	0.77164	-0.88657	464	False	B	120
2015-age-25-prevacc	557v1	Hensley_sera	pre	(HA2)120	E	Y	-0.19386	4.3281	0.90656	-3.4216	0.77164	-0.88657	464	False	B	120
2015-age-25-prevacc	557v1	Hensley_sera	pre	(HA2)120	E	W	-0.23454	4.3281	0.90656	-3.4216	0.77164	-0.88657	464	False	B	120
2015-age-25-prevacc	557v1	Hensley_sera	pre	(HA2)120	E	C	-0.30414	4.3281	0.90656	-3.4216	0.77164	-0.88657	464	False	B	120
2015-age-25-prevacc	557v1	Hensley_sera	pre	(HA2)120	E	D	-0.4716	4.3281	0.90656	-3.4216	0.77164	-0.88657	464	False	B	120
2015-age-25-prevacc	557v1	Hensley_sera	pre	(HA2)120	E	R	-0.53633	4.3281	0.90656	-3.4216	0.77164	-0.88657	464	False	B	120
2015-age-25-prevacc	557v1	Hensley_sera	pre	(HA2)120	E	A	-0.64602	4.3281	0.90656	-3.4216	0.77164	-0.88657	464	False	B	120
2015-age-25-prevacc	557v1	Hensley_sera	pre	(HA2)120	E	L	-0.88657	4.3281	0.90656	-3.4216	0.77164	-0.88657	464	False	B	120
2015-age-25-prevacc	557v1	Hensley_sera	pre	(HA2)120	E	E		4.3281	0.90656	-3.4216	0.77164	-0.88657	464	False	B	120
2015-age-25-prevacc	557v1	Hensley_sera	pre	(HA2)197	L	Y	0.76457	4.7388	2.2132	-2.5255	0.76457	-0.74271	541	False	B	197
2015-age-25-prevacc	557v1	Hensley_sera	pre	(HA2)197	L	C	0.43042	4.7388	2.2132	-2.5255	0.76457	-0.74271	541	False	B	197
2015-age-25-prevacc	557v1	Hensley_sera	pre	(HA2)197	L	N	0.26263	4.7388	2.2132	-2.5255	0.76457	-0.74271	541	False	B	197
2015-age-25-prevacc	557v1	Hensley_sera	pre	(HA2)197	L	M	0.26141	4.7388	2.2132	-2.5255	0.76457	-0.74271	541	False	B	197
2015-age-25-prevacc	557v1	Hensley_sera	pre	(HA2)197	L	I	0.21566	4.7388	2.2132	-2.5255	0.76457	-0.74271	541	False	B	197
2015-age-25-prevacc	557v1	Hensley_sera	pre	(HA2)197	L	S	0.18614	4.7388	2.2132	-2.5255	0.76457	-0.74271	541	False	B	197
2015-age-25-prevacc	557v1	Hensley_sera	pre	(HA2)197	L	R	0.064712	4.7388	2.2132	-2.5255	0.76457	-0.74271	541	False	B	197
2015-age-25-prevacc	557v1	Hensley_sera	pre	(HA2)197	L	P	0.027609	4.7388	2.2132	-2.5255	0.76457	-0.74271	541	False	B	197
2015-age-25-prevacc	557v1	Hensley_sera	pre	(HA2)197	L	K	9.938e-05	4.7388	2.2132	-2.5255	0.76457	-0.74271	541	False	B	197
2015-age-25-prevacc	557v1	Hensley_sera	pre	(HA2)197	L	A	-0.00040546	4.7388	2.2132	-2.5255	0.76457	-0.74271	541	False	B	197
2015-age-25-prevacc	557v1	Hensley_sera	pre	(HA2)197	L	H	-0.001401	4.7388	2.2132	-2.5255	0.76457	-0.74271	541	False	B	197
2015-age-25-prevacc	557v1	Hensley_sera	pre	(HA2)197	L	D	-0.061447	4.7388	2.2132	-2.5255	0.76457	-0.74271	541	False	B	197
2015-age-25-prevacc	557v1	Hensley_sera	pre	(HA2)197	L	G	-0.14241	4.7388	2.2132	-2.5255	0.76457	-0.74271	541	False	B	197
2015-age-25-prevacc	557v1	Hensley_sera	pre	(HA2)197	L	E	-0.15889	4.7388	2.2132	-2.5255	0.76457	-0.74271	541	False	B	197
2015-age-25-prevacc	557v1	Hensley_sera	pre	(HA2)197	L	T	-0.22085	4.7388	2.2132	-2.5255	0.76457	-0.74271	541	False	B	197
2015-age-25-prevacc	557v1	Hensley_sera	pre	(HA2)197	L	Q	-0.26014	4.7388	2.2132	-2.5255	0.76457	-0.74271	541	False	B	197
2015-age-25-prevacc	557v1	Hensley_sera	pre	(HA2)197	L	F	-0.32392	4.7388	2.2132	-2.5255	0.76457	-0.74271	541	False	B	197
2015-age-25-prevacc	557v1	Hensley_sera	pre	(HA2)197	L	W	-0.61336	4.7388	2.2132	-2.5255	0.76457	-0.74271	541	False	B	197
2015-age-25-prevacc	557v1	Hensley_sera	pre	(HA2)197	L	V	-0.74271	4.7388	2.2132	-2.5255	0.76457	-0.74271	541	False	B	197
2015-age-25-prevacc	557v1	Hensley_sera	pre	(HA2)197	L	L		4.7388	2.2132	-2.5255	0.76457	-0.74271	541	False	B	197
2015-age-25-prevacc	557v1	Hensley_sera	pre	(HA2)102	L	Q	0.76448	5.5968	1.7036	-3.8932	0.76448	-1.4411	446	False	B	102
2015-age-25-prevacc	557v1	Hensley_sera	pre	(HA2)102	L	G	0.26352	5.5968	1.7036	-3.8932	0.76448	-1.4411	446	False	B	102
2015-age-25-prevacc	557v1	Hensley_sera	pre	(HA2)102	L	S	0.26282	5.5968	1.7036	-3.8932	0.76448	-1.4411	446	False	B	102
2015-age-25-prevacc	557v1	Hensley_sera	pre	(HA2)102	L	F	0.23652	5.5968	1.7036	-3.8932	0.76448	-1.4411	446	False	B	102
2015-age-25-prevacc	557v1	Hensley_sera	pre	(HA2)102	L	R	0.12416	5.5968	1.7036	-3.8932	0.76448	-1.4411	446	False	B	102
2015-age-25-prevacc	557v1	Hensley_sera	pre	(HA2)102	L	D	0.050627	5.5968	1.7036	-3.8932	0.76448	-1.4411	446	False	B	102
2015-age-25-prevacc	557v1	Hensley_sera	pre	(HA2)102	L	N	0.00048897	5.5968	1.7036	-3.8932	0.76448	-1.4411	446	False	B	102
2015-age-25-prevacc	557v1	Hensley_sera	pre	(HA2)102	L	K	0.00048897	5.5968	1.7036	-3.8932	0.76448	-1.4411	446	False	B	102
2015-age-25-prevacc	557v1	Hensley_sera	pre	(HA2)102	L	H	0.00048897	5.5968	1.7036	-3.8932	0.76448	-1.4411	446	False	B	102
2015-age-25-prevacc	557v1	Hensley_sera	pre	(HA2)102	L	C	-0.00021454	5.5968	1.7036	-3.8932	0.76448	-1.4411	446	False	B	102
2015-age-25-prevacc	557v1	Hensley_sera	pre	(HA2)102	L	I	-0.14029	5.5968	1.7036	-3.8932	0.76448	-1.4411	446	False	B	102
2015-age-25-prevacc	557v1	Hensley_sera	pre	(HA2)102	L	M	-0.21283	5.5968	1.7036	-3.8932	0.76448	-1.4411	446	False	B	102
2015-age-25-prevacc	557v1	Hensley_sera	pre	(HA2)102	L	Y	-0.2155	5.5968	1.7036	-3.8932	0.76448	-1.4411	446	False	B	102
2015-age-25-prevacc	557v1	Hensley_sera	pre	(HA2)102	L	V	-0.2194	5.5968	1.7036	-3.8932	0.76448	-1.4411	446	False	B	102
2015-age-25-prevacc	557v1	Hensley_sera	pre	(HA2)102	L	E	-0.23517	5.5968	1.7036	-3.8932	0.76448	-1.4411	446	False	B	102
2015-age-25-prevacc	557v1	Hensley_sera	pre	(HA2)102	L	W	-0.23517	5.5968	1.7036	-3.8932	0.76448	-1.4411	446	False	B	102
2015-age-25-prevacc	557v1	Hensley_sera	pre	(HA2)102	L	T	-0.5466	5.5968	1.7036	-3.8932	0.76448	-1.4411	446	False	B	102
2015-age-25-prevacc	557v1	Hensley_sera	pre	(HA2)102	L	A	-0.64697	5.5968	1.7036	-3.8932	0.76448	-1.4411	446	False	B	102
2015-age-25-prevacc	557v1	Hensley_sera	pre	(HA2)102	L	P	-1.4411	5.5968	1.7036	-3.8932	0.76448	-1.4411	446	False	B	102
2015-age-25-prevacc	557v1	Hensley_sera	pre	(HA2)102	L	L		5.5968	1.7036	-3.8932	0.76448	-1.4411	446	False	B	102
2015-age-25-prevacc	557v1	Hensley_sera	pre	(HA2)40	S	G	0.75785	3.4565	1.5984	-1.858	0.75785	-0.40503	384	False	B	40
2015-age-25-prevacc	557v1	Hensley_sera	pre	(HA2)40	S	F	0.26304	3.4565	1.5984	-1.858	0.75785	-0.40503	384	False	B	40
2015-age-25-prevacc	557v1	Hensley_sera	pre	(HA2)40	S	H	0.23678	3.4565	1.5984	-1.858	0.75785	-0.40503	384	False	B	40
2015-age-25-prevacc	557v1	Hensley_sera	pre	(HA2)40	S	T	0.21699	3.4565	1.5984	-1.858	0.75785	-0.40503	384	False	B	40
2015-age-25-prevacc	557v1	Hensley_sera	pre	(HA2)40	S	R	0.10933	3.4565	1.5984	-1.858	0.75785	-0.40503	384	False	B	40
2015-age-25-prevacc	557v1	Hensley_sera	pre	(HA2)40	S	C	0.014389	3.4565	1.5984	-1.858	0.75785	-0.40503	384	False	B	40
2015-age-25-prevacc	557v1	Hensley_sera	pre	(HA2)40	S	M	9.5058e-06	3.4565	1.5984	-1.858	0.75785	-0.40503	384	False	B	40
2015-age-25-prevacc	557v1	Hensley_sera	pre	(HA2)40	S	Q	9.5058e-06	3.4565	1.5984	-1.858	0.75785	-0.40503	384	False	B	40
2015-age-25-prevacc	557v1	Hensley_sera	pre	(HA2)40	S	K	9.5058e-06	3.4565	1.5984	-1.858	0.75785	-0.40503	384	False	B	40
2015-age-25-prevacc	557v1	Hensley_sera	pre	(HA2)40	S	E	9.5058e-06	3.4565	1.5984	-1.858	0.75785	-0.40503	384	False	B	40
2015-age-25-prevacc	557v1	Hensley_sera	pre	(HA2)40	S	W	9.5058e-06	3.4565	1.5984	-1.858	0.75785	-0.40503	384	False	B	40
2015-age-25-prevacc	557v1	Hensley_sera	pre	(HA2)40	S	N	-0.010971	3.4565	1.5984	-1.858	0.75785	-0.40503	384	False	B	40
2015-age-25-prevacc	557v1	Hensley_sera	pre	(HA2)40	S	Y	-0.16018	3.4565	1.5984	-1.858	0.75785	-0.40503	384	False	B	40
2015-age-25-prevacc	557v1	Hensley_sera	pre	(HA2)40	S	L	-0.17312	3.4565	1.5984	-1.858	0.75785	-0.40503	384	False	B	40
2015-age-25-prevacc	557v1	Hensley_sera	pre	(HA2)40	S	I	-0.19298	3.4565	1.5984	-1.858	0.75785	-0.40503	384	False	B	40
2015-age-25-prevacc	557v1	Hensley_sera	pre	(HA2)40	S	D	-0.21719	3.4565	1.5984	-1.858	0.75785	-0.40503	384	False	B	40
2015-age-25-prevacc	557v1	Hensley_sera	pre	(HA2)40	S	A	-0.29352	3.4565	1.5984	-1.858	0.75785	-0.40503	384	False	B	40
2015-age-25-prevacc	557v1	Hensley_sera	pre	(HA2)40	S	P	-0.40503	3.4565	1.5984	-1.858	0.75785	-0.40503	384	False	B	40
2015-age-25-prevacc	557v1	Hensley_sera	pre	(HA2)40	S	V	-0.40503	3.4565	1.5984	-1.858	0.75785	-0.40503	384	False	B	40
2015-age-25-prevacc	557v1	Hensley_sera	pre	(HA2)40	S	S		3.4565	1.5984	-1.858	0.75785	-0.40503	384	False	B	40
2015-age-25-prevacc	557v1	Hensley_sera	pre	(HA2)36	A	R	0.75765	4.7875	1.2717	-3.5158	0.75765	-1.0173	380	False	B	36
2015-age-25-prevacc	557v1	Hensley_sera	pre	(HA2)36	A	K	0.26272	4.7875	1.2717	-3.5158	0.75765	-1.0173	380	False	B	36
2015-age-25-prevacc	557v1	Hensley_sera	pre	(HA2)36	A	G	0.21708	4.7875	1.2717	-3.5158	0.75765	-1.0173	380	False	B	36
2015-age-25-prevacc	557v1	Hensley_sera	pre	(HA2)36	A	E	0.032881	4.7875	1.2717	-3.5158	0.75765	-1.0173	380	False	B	36
2015-age-25-prevacc	557v1	Hensley_sera	pre	(HA2)36	A	N	0.001384	4.7875	1.2717	-3.5158	0.75765	-1.0173	380	False	B	36
2015-age-25-prevacc	557v1	Hensley_sera	pre	(HA2)36	A	Y	-0.00013878	4.7875	1.2717	-3.5158	0.75765	-1.0173	380	False	B	36
2015-age-25-prevacc	557v1	Hensley_sera	pre	(HA2)36	A	W	-0.00013878	4.7875	1.2717	-3.5158	0.75765	-1.0173	380	False	B	36
2015-age-25-prevacc	557v1	Hensley_sera	pre	(HA2)36	A	Q	-0.00013878	4.7875	1.2717	-3.5158	0.75765	-1.0173	380	False	B	36
2015-age-25-prevacc	557v1	Hensley_sera	pre	(HA2)36	A	M	-0.00013878	4.7875	1.2717	-3.5158	0.75765	-1.0173	380	False	B	36
2015-age-25-prevacc	557v1	Hensley_sera	pre	(HA2)36	A	L	-0.00013878	4.7875	1.2717	-3.5158	0.75765	-1.0173	380	False	B	36
2015-age-25-prevacc	557v1	Hensley_sera	pre	(HA2)36	A	I	-0.00013878	4.7875	1.2717	-3.5158	0.75765	-1.0173	380	False	B	36
2015-age-25-prevacc	557v1	Hensley_sera	pre	(HA2)36	A	F	-0.00013878	4.7875	1.2717	-3.5158	0.75765	-1.0173	380	False	B	36
2015-age-25-prevacc	557v1	Hensley_sera	pre	(HA2)36	A	D	-0.00031597	4.7875	1.2717	-3.5158	0.75765	-1.0173	380	False	B	36
2015-age-25-prevacc	557v1	Hensley_sera	pre	(HA2)36	A	C	-0.21467	4.7875	1.2717	-3.5158	0.75765	-1.0173	380	False	B	36
2015-age-25-prevacc	557v1	Hensley_sera	pre	(HA2)36	A	H	-0.40254	4.7875	1.2717	-3.5158	0.75765	-1.0173	380	False	B	36
2015-age-25-prevacc	557v1	Hensley_sera	pre	(HA2)36	A	V	-0.49559	4.7875	1.2717	-3.5158	0.75765	-1.0173	380	False	B	36
2015-age-25-prevacc	557v1	Hensley_sera	pre	(HA2)36	A	T	-0.61914	4.7875	1.2717	-3.5158	0.75765	-1.0173	380	False	B	36
2015-age-25-prevacc	557v1	Hensley_sera	pre	(HA2)36	A	S	-0.76524	4.7875	1.2717	-3.5158	0.75765	-1.0173	380	False	B	36
2015-age-25-prevacc	557v1	Hensley_sera	pre	(HA2)36	A	P	-1.0173	4.7875	1.2717	-3.5158	0.75765	-1.0173	380	False	B	36
2015-age-25-prevacc	557v1	Hensley_sera	pre	(HA2)36	A	A		4.7875	1.2717	-3.5158	0.75765	-1.0173	380	False	B	36
2015-age-25-prevacc	557v1	Hensley_sera	pre	(HA2)10	I	M	0.75603	2.4696	1.5529	-0.9167	0.75603	-0.33461	354	False	B	10
2015-age-25-prevacc	557v1	Hensley_sera	pre	(HA2)10	I	V	0.39615	2.4696	1.5529	-0.9167	0.75603	-0.33461	354	False	B	10
2015-age-25-prevacc	557v1	Hensley_sera	pre	(HA2)10	I	R	0.19975	2.4696	1.5529	-0.9167	0.75603	-0.33461	354	False	B	10
2015-age-25-prevacc	557v1	Hensley_sera	pre	(HA2)10	I	G	0.19975	2.4696	1.5529	-0.9167	0.75603	-0.33461	354	False	B	10
2015-age-25-prevacc	557v1	Hensley_sera	pre	(HA2)10	I	N	0.00024455	2.4696	1.5529	-0.9167	0.75603	-0.33461	354	False	B	10
2015-age-25-prevacc	557v1	Hensley_sera	pre	(HA2)10	I	D	0.00012596	2.4696	1.5529	-0.9167	0.75603	-0.33461	354	False	B	10
2015-age-25-prevacc	557v1	Hensley_sera	pre	(HA2)10	I	Y	0.00012596	2.4696	1.5529	-0.9167	0.75603	-0.33461	354	False	B	10
2015-age-25-prevacc	557v1	Hensley_sera	pre	(HA2)10	I	A	0.00012596	2.4696	1.5529	-0.9167	0.75603	-0.33461	354	False	B	10
2015-age-25-prevacc	557v1	Hensley_sera	pre	(HA2)10	I	Q	0.00012596	2.4696	1.5529	-0.9167	0.75603	-0.33461	354	False	B	10
2015-age-25-prevacc	557v1	Hensley_sera	pre	(HA2)10	I	F	0.00012596	2.4696	1.5529	-0.9167	0.75603	-0.33461	354	False	B	10
2015-age-25-prevacc	557v1	Hensley_sera	pre	(HA2)10	I	C	0.00012596	2.4696	1.5529	-0.9167	0.75603	-0.33461	354	False	B	10
2015-age-25-prevacc	557v1	Hensley_sera	pre	(HA2)10	I	W	0.00012596	2.4696	1.5529	-0.9167	0.75603	-0.33461	354	False	B	10
2015-age-25-prevacc	557v1	Hensley_sera	pre	(HA2)10	I	E	0.00012596	2.4696	1.5529	-0.9167	0.75603	-0.33461	354	False	B	10
2015-age-25-prevacc	557v1	Hensley_sera	pre	(HA2)10	I	P	-0.00011679	2.4696	1.5529	-0.9167	0.75603	-0.33461	354	False	B	10
2015-age-25-prevacc	557v1	Hensley_sera	pre	(HA2)10	I	K	-0.013515	2.4696	1.5529	-0.9167	0.75603	-0.33461	354	False	B	10
2015-age-25-prevacc	557v1	Hensley_sera	pre	(HA2)10	I	T	-0.062502	2.4696	1.5529	-0.9167	0.75603	-0.33461	354	False	B	10
2015-age-25-prevacc	557v1	Hensley_sera	pre	(HA2)10	I	S	-0.24281	2.4696	1.5529	-0.9167	0.75603	-0.33461	354	False	B	10
2015-age-25-prevacc	557v1	Hensley_sera	pre	(HA2)10	I	H	-0.26315	2.4696	1.5529	-0.9167	0.75603	-0.33461	354	False	B	10
2015-age-25-prevacc	557v1	Hensley_sera	pre	(HA2)10	I	L	-0.33461	2.4696	1.5529	-0.9167	0.75603	-0.33461	354	False	B	10
2015-age-25-prevacc	557v1	Hensley_sera	pre	(HA2)10	I	I		2.4696	1.5529	-0.9167	0.75603	-0.33461	354	False	B	10
2015-age-25-prevacc	557v1	Hensley_sera	pre	285	N	D	0.75127	2.5122	1.0204	-1.4918	0.75127	-0.45365	300	False	A	285
2015-age-25-prevacc	557v1	Hensley_sera	pre	285	N	T	0.19944	2.5122	1.0204	-1.4918	0.75127	-0.45365	300	False	A	285
2015-age-25-prevacc	557v1	Hensley_sera	pre	285	N	K	0.069351	2.5122	1.0204	-1.4918	0.75127	-0.45365	300	False	A	285
2015-age-25-prevacc	557v1	Hensley_sera	pre	285	N	E	0.00011971	2.5122	1.0204	-1.4918	0.75127	-0.45365	300	False	A	285
2015-age-25-prevacc	557v1	Hensley_sera	pre	285	N	F	0.00011971	2.5122	1.0204	-1.4918	0.75127	-0.45365	300	False	A	285
2015-age-25-prevacc	557v1	Hensley_sera	pre	285	N	V	0.00011971	2.5122	1.0204	-1.4918	0.75127	-0.45365	300	False	A	285
2015-age-25-prevacc	557v1	Hensley_sera	pre	285	N	W	-5.7342e-05	2.5122	1.0204	-1.4918	0.75127	-0.45365	300	False	A	285
2015-age-25-prevacc	557v1	Hensley_sera	pre	285	N	P	-5.7342e-05	2.5122	1.0204	-1.4918	0.75127	-0.45365	300	False	A	285
2015-age-25-prevacc	557v1	Hensley_sera	pre	285	N	M	-5.7342e-05	2.5122	1.0204	-1.4918	0.75127	-0.45365	300	False	A	285
2015-age-25-prevacc	557v1	Hensley_sera	pre	285	N	G	-5.7342e-05	2.5122	1.0204	-1.4918	0.75127	-0.45365	300	False	A	285
2015-age-25-prevacc	557v1	Hensley_sera	pre	285	N	C	-5.7342e-05	2.5122	1.0204	-1.4918	0.75127	-0.45365	300	False	A	285
2015-age-25-prevacc	557v1	Hensley_sera	pre	285	N	R	-5.7342e-05	2.5122	1.0204	-1.4918	0.75127	-0.45365	300	False	A	285
2015-age-25-prevacc	557v1	Hensley_sera	pre	285	N	Q	-0.00011007	2.5122	1.0204	-1.4918	0.75127	-0.45365	300	False	A	285
2015-age-25-prevacc	557v1	Hensley_sera	pre	285	N	A	-0.00011007	2.5122	1.0204	-1.4918	0.75127	-0.45365	300	False	A	285
2015-age-25-prevacc	557v1	Hensley_sera	pre	285	N	Y	-0.22301	2.5122	1.0204	-1.4918	0.75127	-0.45365	300	False	A	285
2015-age-25-prevacc	557v1	Hensley_sera	pre	285	N	H	-0.24293	2.5122	1.0204	-1.4918	0.75127	-0.45365	300	False	A	285
2015-age-25-prevacc	557v1	Hensley_sera	pre	285	N	L	-0.26314	2.5122	1.0204	-1.4918	0.75127	-0.45365	300	False	A	285
2015-age-25-prevacc	557v1	Hensley_sera	pre	285	N	S	-0.30853	2.5122	1.0204	-1.4918	0.75127	-0.45365	300	False	A	285
2015-age-25-prevacc	557v1	Hensley_sera	pre	285	N	I	-0.45365	2.5122	1.0204	-1.4918	0.75127	-0.45365	300	False	A	285
2015-age-25-prevacc	557v1	Hensley_sera	pre	285	N	N		2.5122	1.0204	-1.4918	0.75127	-0.45365	300	False	A	285
2015-age-25-prevacc	557v1	Hensley_sera	pre	(HA2)204	G	E	0.75011	5.197	1.1471	-4.0499	0.75011	-0.64871	548	False	B	204
2015-age-25-prevacc	557v1	Hensley_sera	pre	(HA2)204	G	S	0.16592	5.197	1.1471	-4.0499	0.75011	-0.64871	548	False	B	204
2015-age-25-prevacc	557v1	Hensley_sera	pre	(HA2)204	G	H	0.13795	5.197	1.1471	-4.0499	0.75011	-0.64871	548	False	B	204
2015-age-25-prevacc	557v1	Hensley_sera	pre	(HA2)204	G	K	0.093144	5.197	1.1471	-4.0499	0.75011	-0.64871	548	False	B	204
2015-age-25-prevacc	557v1	Hensley_sera	pre	(HA2)204	G	M	-0.00024552	5.197	1.1471	-4.0499	0.75011	-0.64871	548	False	B	204
2015-age-25-prevacc	557v1	Hensley_sera	pre	(HA2)204	G	I	-0.00024552	5.197	1.1471	-4.0499	0.75011	-0.64871	548	False	B	204
2015-age-25-prevacc	557v1	Hensley_sera	pre	(HA2)204	G	D	-0.0014143	5.197	1.1471	-4.0499	0.75011	-0.64871	548	False	B	204
2015-age-25-prevacc	557v1	Hensley_sera	pre	(HA2)204	G	W	-0.0065051	5.197	1.1471	-4.0499	0.75011	-0.64871	548	False	B	204
2015-age-25-prevacc	557v1	Hensley_sera	pre	(HA2)204	G	C	-0.12012	5.197	1.1471	-4.0499	0.75011	-0.64871	548	False	B	204
2015-age-25-prevacc	557v1	Hensley_sera	pre	(HA2)204	G	R	-0.15796	5.197	1.1471	-4.0499	0.75011	-0.64871	548	False	B	204
2015-age-25-prevacc	557v1	Hensley_sera	pre	(HA2)204	G	N	-0.2238	5.197	1.1471	-4.0499	0.75011	-0.64871	548	False	B	204
2015-age-25-prevacc	557v1	Hensley_sera	pre	(HA2)204	G	Q	-0.23517	5.197	1.1471	-4.0499	0.75011	-0.64871	548	False	B	204
2015-age-25-prevacc	557v1	Hensley_sera	pre	(HA2)204	G	Y	-0.25271	5.197	1.1471	-4.0499	0.75011	-0.64871	548	False	B	204
2015-age-25-prevacc	557v1	Hensley_sera	pre	(HA2)204	G	F	-0.37765	5.197	1.1471	-4.0499	0.75011	-0.64871	548	False	B	204
2015-age-25-prevacc	557v1	Hensley_sera	pre	(HA2)204	G	T	-0.43629	5.197	1.1471	-4.0499	0.75011	-0.64871	548	False	B	204
2015-age-25-prevacc	557v1	Hensley_sera	pre	(HA2)204	G	P	-0.50695	5.197	1.1471	-4.0499	0.75011	-0.64871	548	False	B	204
2015-age-25-prevacc	557v1	Hensley_sera	pre	(HA2)204	G	A	-0.50994	5.197	1.1471	-4.0499	0.75011	-0.64871	548	False	B	204
2015-age-25-prevacc	557v1	Hensley_sera	pre	(HA2)204	G	V	-0.57221	5.197	1.1471	-4.0499	0.75011	-0.64871	548	False	B	204
2015-age-25-prevacc	557v1	Hensley_sera	pre	(HA2)204	G	L	-0.64871	5.197	1.1471	-4.0499	0.75011	-0.64871	548	False	B	204
2015-age-25-prevacc	557v1	Hensley_sera	pre	(HA2)204	G	G		5.197	1.1471	-4.0499	0.75011	-0.64871	548	False	B	204
2015-age-25-prevacc	557v1	Hensley_sera	pre	(HA2)34	Q	H	0.74664	4.6177	2.0901	-2.5276	0.74664	-0.58636	378	False	B	34
2015-age-25-prevacc	557v1	Hensley_sera	pre	(HA2)34	Q	E	0.41442	4.6177	2.0901	-2.5276	0.74664	-0.58636	378	False	B	34
2015-age-25-prevacc	557v1	Hensley_sera	pre	(HA2)34	Q	D	0.26289	4.6177	2.0901	-2.5276	0.74664	-0.58636	378	False	B	34
2015-age-25-prevacc	557v1	Hensley_sera	pre	(HA2)34	Q	V	0.26229	4.6177	2.0901	-2.5276	0.74664	-0.58636	378	False	B	34
2015-age-25-prevacc	557v1	Hensley_sera	pre	(HA2)34	Q	T	0.17655	4.6177	2.0901	-2.5276	0.74664	-0.58636	378	False	B	34
2015-age-25-prevacc	557v1	Hensley_sera	pre	(HA2)34	Q	R	0.15804	4.6177	2.0901	-2.5276	0.74664	-0.58636	378	False	B	34
2015-age-25-prevacc	557v1	Hensley_sera	pre	(HA2)34	Q	F	0.06928	4.6177	2.0901	-2.5276	0.74664	-0.58636	378	False	B	34
2015-age-25-prevacc	557v1	Hensley_sera	pre	(HA2)34	Q	C	-0.00014431	4.6177	2.0901	-2.5276	0.74664	-0.58636	378	False	B	34
2015-age-25-prevacc	557v1	Hensley_sera	pre	(HA2)34	Q	G	-0.00025086	4.6177	2.0901	-2.5276	0.74664	-0.58636	378	False	B	34
2015-age-25-prevacc	557v1	Hensley_sera	pre	(HA2)34	Q	N	-0.00025086	4.6177	2.0901	-2.5276	0.74664	-0.58636	378	False	B	34
2015-age-25-prevacc	557v1	Hensley_sera	pre	(HA2)34	Q	M	-0.035258	4.6177	2.0901	-2.5276	0.74664	-0.58636	378	False	B	34
2015-age-25-prevacc	557v1	Hensley_sera	pre	(HA2)34	Q	Y	-0.18801	4.6177	2.0901	-2.5276	0.74664	-0.58636	378	False	B	34
2015-age-25-prevacc	557v1	Hensley_sera	pre	(HA2)34	Q	L	-0.21748	4.6177	2.0901	-2.5276	0.74664	-0.58636	378	False	B	34
2015-age-25-prevacc	557v1	Hensley_sera	pre	(HA2)34	Q	W	-0.22313	4.6177	2.0901	-2.5276	0.74664	-0.58636	378	False	B	34
2015-age-25-prevacc	557v1	Hensley_sera	pre	(HA2)34	Q	P	-0.22313	4.6177	2.0901	-2.5276	0.74664	-0.58636	378	False	B	34
2015-age-25-prevacc	557v1	Hensley_sera	pre	(HA2)34	Q	A	-0.24314	4.6177	2.0901	-2.5276	0.74664	-0.58636	378	False	B	34
2015-age-25-prevacc	557v1	Hensley_sera	pre	(HA2)34	Q	K	-0.28519	4.6177	2.0901	-2.5276	0.74664	-0.58636	378	False	B	34
2015-age-25-prevacc	557v1	Hensley_sera	pre	(HA2)34	Q	S	-0.52519	4.6177	2.0901	-2.5276	0.74664	-0.58636	378	False	B	34
2015-age-25-prevacc	557v1	Hensley_sera	pre	(HA2)34	Q	I	-0.58636	4.6177	2.0901	-2.5276	0.74664	-0.58636	378	False	B	34
2015-age-25-prevacc	557v1	Hensley_sera	pre	(HA2)34	Q	Q		4.6177	2.0901	-2.5276	0.74664	-0.58636	378	False	B	34
2015-age-25-prevacc	557v1	Hensley_sera	pre	209	S	L	0.74429	4.4159	1.4229	-2.9931	0.74429	-0.57974	224	False	A	209
2015-age-25-prevacc	557v1	Hensley_sera	pre	209	S	V	0.66532	4.4159	1.4229	-2.9931	0.74429	-0.57974	224	False	A	209
2015-age-25-prevacc	557v1	Hensley_sera	pre	209	S	H	0.013243	4.4159	1.4229	-2.9931	0.74429	-0.57974	224	False	A	209
2015-age-25-prevacc	557v1	Hensley_sera	pre	209	S	Y	-0.00021988	4.4159	1.4229	-2.9931	0.74429	-0.57974	224	False	A	209
2015-age-25-prevacc	557v1	Hensley_sera	pre	209	S	P	-0.00021988	4.4159	1.4229	-2.9931	0.74429	-0.57974	224	False	A	209
2015-age-25-prevacc	557v1	Hensley_sera	pre	209	S	M	-0.00092292	4.4159	1.4229	-2.9931	0.74429	-0.57974	224	False	A	209
2015-age-25-prevacc	557v1	Hensley_sera	pre	209	S	I	-0.00092292	4.4159	1.4229	-2.9931	0.74429	-0.57974	224	False	A	209
2015-age-25-prevacc	557v1	Hensley_sera	pre	209	S	E	-0.00092292	4.4159	1.4229	-2.9931	0.74429	-0.57974	224	False	A	209
2015-age-25-prevacc	557v1	Hensley_sera	pre	209	S	C	-0.001493	4.4159	1.4229	-2.9931	0.74429	-0.57974	224	False	A	209
2015-age-25-prevacc	557v1	Hensley_sera	pre	209	S	N	-0.07143	4.4159	1.4229	-2.9931	0.74429	-0.57974	224	False	A	209
2015-age-25-prevacc	557v1	Hensley_sera	pre	209	S	T	-0.16658	4.4159	1.4229	-2.9931	0.74429	-0.57974	224	False	A	209
2015-age-25-prevacc	557v1	Hensley_sera	pre	209	S	G	-0.23078	4.4159	1.4229	-2.9931	0.74429	-0.57974	224	False	A	209
2015-age-25-prevacc	557v1	Hensley_sera	pre	209	S	D	-0.25571	4.4159	1.4229	-2.9931	0.74429	-0.57974	224	False	A	209
2015-age-25-prevacc	557v1	Hensley_sera	pre	209	S	F	-0.25571	4.4159	1.4229	-2.9931	0.74429	-0.57974	224	False	A	209
2015-age-25-prevacc	557v1	Hensley_sera	pre	209	S	W	-0.25693	4.4159	1.4229	-2.9931	0.74429	-0.57974	224	False	A	209
2015-age-25-prevacc	557v1	Hensley_sera	pre	209	S	Q	-0.29916	4.4159	1.4229	-2.9931	0.74429	-0.57974	224	False	A	209
2015-age-25-prevacc	557v1	Hensley_sera	pre	209	S	K	-0.39837	4.4159	1.4229	-2.9931	0.74429	-0.57974	224	False	A	209
2015-age-25-prevacc	557v1	Hensley_sera	pre	209	S	R	-0.47394	4.4159	1.4229	-2.9931	0.74429	-0.57974	224	False	A	209
2015-age-25-prevacc	557v1	Hensley_sera	pre	209	S	A	-0.57974	4.4159	1.4229	-2.9931	0.74429	-0.57974	224	False	A	209
2015-age-25-prevacc	557v1	Hensley_sera	pre	209	S	S		4.4159	1.4229	-2.9931	0.74429	-0.57974	224	False	A	209
2015-age-25-prevacc	557v1	Hensley_sera	pre	199	S	A	0.74422	3.722	2.1896	-1.5324	0.74422	-0.56342	214	False	A	199
2015-age-25-prevacc	557v1	Hensley_sera	pre	199	S	E	0.4323	3.722	2.1896	-1.5324	0.74422	-0.56342	214	False	A	199
2015-age-25-prevacc	557v1	Hensley_sera	pre	199	S	P	0.40631	3.722	2.1896	-1.5324	0.74422	-0.56342	214	False	A	199
2015-age-25-prevacc	557v1	Hensley_sera	pre	199	S	I	0.26353	3.722	2.1896	-1.5324	0.74422	-0.56342	214	False	A	199
2015-age-25-prevacc	557v1	Hensley_sera	pre	199	S	T	0.18903	3.722	2.1896	-1.5324	0.74422	-0.56342	214	False	A	199
2015-age-25-prevacc	557v1	Hensley_sera	pre	199	S	D	0.053379	3.722	2.1896	-1.5324	0.74422	-0.56342	214	False	A	199
2015-age-25-prevacc	557v1	Hensley_sera	pre	199	S	H	0.053379	3.722	2.1896	-1.5324	0.74422	-0.56342	214	False	A	199
2015-age-25-prevacc	557v1	Hensley_sera	pre	199	S	L	0.024204	3.722	2.1896	-1.5324	0.74422	-0.56342	214	False	A	199
2015-age-25-prevacc	557v1	Hensley_sera	pre	199	S	Q	0.011149	3.722	2.1896	-1.5324	0.74422	-0.56342	214	False	A	199
2015-age-25-prevacc	557v1	Hensley_sera	pre	199	S	V	0.006702	3.722	2.1896	-1.5324	0.74422	-0.56342	214	False	A	199
2015-age-25-prevacc	557v1	Hensley_sera	pre	199	S	K	0.0022749	3.722	2.1896	-1.5324	0.74422	-0.56342	214	False	A	199
2015-age-25-prevacc	557v1	Hensley_sera	pre	199	S	W	0.0013071	3.722	2.1896	-1.5324	0.74422	-0.56342	214	False	A	199
2015-age-25-prevacc	557v1	Hensley_sera	pre	199	S	C	0.0013071	3.722	2.1896	-1.5324	0.74422	-0.56342	214	False	A	199
2015-age-25-prevacc	557v1	Hensley_sera	pre	199	S	Y	0.0004991	3.722	2.1896	-1.5324	0.74422	-0.56342	214	False	A	199
2015-age-25-prevacc	557v1	Hensley_sera	pre	199	S	F	-0.20966	3.722	2.1896	-1.5324	0.74422	-0.56342	214	False	A	199
2015-age-25-prevacc	557v1	Hensley_sera	pre	199	S	M	-0.20966	3.722	2.1896	-1.5324	0.74422	-0.56342	214	False	A	199
2015-age-25-prevacc	557v1	Hensley_sera	pre	199	S	N	-0.25633	3.722	2.1896	-1.5324	0.74422	-0.56342	214	False	A	199
2015-age-25-prevacc	557v1	Hensley_sera	pre	199	S	R	-0.2933	3.722	2.1896	-1.5324	0.74422	-0.56342	214	False	A	199
2015-age-25-prevacc	557v1	Hensley_sera	pre	199	S	G	-0.56342	3.722	2.1896	-1.5324	0.74422	-0.56342	214	False	A	199
2015-age-25-prevacc	557v1	Hensley_sera	pre	199	S	S		3.722	2.1896	-1.5324	0.74422	-0.56342	214	False	A	199
2015-age-25-prevacc	557v1	Hensley_sera	pre	91	S	G	0.74414	2.625	1.2429	-1.3821	0.74414	-0.41605	106	False	A	91
2015-age-25-prevacc	557v1	Hensley_sera	pre	91	S	T	0.24195	2.625	1.2429	-1.3821	0.74414	-0.41605	106	False	A	91
2015-age-25-prevacc	557v1	Hensley_sera	pre	91	S	N	0.22958	2.625	1.2429	-1.3821	0.74414	-0.41605	106	False	A	91
2015-age-25-prevacc	557v1	Hensley_sera	pre	91	S	R	0.026668	2.625	1.2429	-1.3821	0.74414	-0.41605	106	False	A	91
2015-age-25-prevacc	557v1	Hensley_sera	pre	91	S	L	0.00014867	2.625	1.2429	-1.3821	0.74414	-0.41605	106	False	A	91
2015-age-25-prevacc	557v1	Hensley_sera	pre	91	S	H	6.6758e-05	2.625	1.2429	-1.3821	0.74414	-0.41605	106	False	A	91
2015-age-25-prevacc	557v1	Hensley_sera	pre	91	S	M	6.6758e-05	2.625	1.2429	-1.3821	0.74414	-0.41605	106	False	A	91
2015-age-25-prevacc	557v1	Hensley_sera	pre	91	S	Y	6.6758e-05	2.625	1.2429	-1.3821	0.74414	-0.41605	106	False	A	91
2015-age-25-prevacc	557v1	Hensley_sera	pre	91	S	W	6.6758e-05	2.625	1.2429	-1.3821	0.74414	-0.41605	106	False	A	91
2015-age-25-prevacc	557v1	Hensley_sera	pre	91	S	Q	6.6758e-05	2.625	1.2429	-1.3821	0.74414	-0.41605	106	False	A	91
2015-age-25-prevacc	557v1	Hensley_sera	pre	91	S	K	6.6758e-05	2.625	1.2429	-1.3821	0.74414	-0.41605	106	False	A	91
2015-age-25-prevacc	557v1	Hensley_sera	pre	91	S	F	-5.0397e-05	2.625	1.2429	-1.3821	0.74414	-0.41605	106	False	A	91
2015-age-25-prevacc	557v1	Hensley_sera	pre	91	S	D	-5.0397e-05	2.625	1.2429	-1.3821	0.74414	-0.41605	106	False	A	91
2015-age-25-prevacc	557v1	Hensley_sera	pre	91	S	I	-0.067286	2.625	1.2429	-1.3821	0.74414	-0.41605	106	False	A	91
2015-age-25-prevacc	557v1	Hensley_sera	pre	91	S	P	-0.21107	2.625	1.2429	-1.3821	0.74414	-0.41605	106	False	A	91
2015-age-25-prevacc	557v1	Hensley_sera	pre	91	S	E	-0.22491	2.625	1.2429	-1.3821	0.74414	-0.41605	106	False	A	91
2015-age-25-prevacc	557v1	Hensley_sera	pre	91	S	C	-0.22963	2.625	1.2429	-1.3821	0.74414	-0.41605	106	False	A	91
2015-age-25-prevacc	557v1	Hensley_sera	pre	91	S	A	-0.23308	2.625	1.2429	-1.3821	0.74414	-0.41605	106	False	A	91
2015-age-25-prevacc	557v1	Hensley_sera	pre	91	S	V	-0.41605	2.625	1.2429	-1.3821	0.74414	-0.41605	106	False	A	91
2015-age-25-prevacc	557v1	Hensley_sera	pre	91	S	S		2.625	1.2429	-1.3821	0.74414	-0.41605	106	False	A	91
2015-age-25-prevacc	557v1	Hensley_sera	pre	103	P	N	0.73908	5.7275	1.4607	-4.2668	0.73908	-0.5504	118	False	A	103
2015-age-25-prevacc	557v1	Hensley_sera	pre	103	P	L	0.55882	5.7275	1.4607	-4.2668	0.73908	-0.5504	118	False	A	103
2015-age-25-prevacc	557v1	Hensley_sera	pre	103	P	Y	0.10959	5.7275	1.4607	-4.2668	0.73908	-0.5504	118	False	A	103
2015-age-25-prevacc	557v1	Hensley_sera	pre	103	P	C	0.040497	5.7275	1.4607	-4.2668	0.73908	-0.5504	118	False	A	103
2015-age-25-prevacc	557v1	Hensley_sera	pre	103	P	W	0.012759	5.7275	1.4607	-4.2668	0.73908	-0.5504	118	False	A	103
2015-age-25-prevacc	557v1	Hensley_sera	pre	103	P	D	-0.094924	5.7275	1.4607	-4.2668	0.73908	-0.5504	118	False	A	103
2015-age-25-prevacc	557v1	Hensley_sera	pre	103	P	G	-0.11303	5.7275	1.4607	-4.2668	0.73908	-0.5504	118	False	A	103
2015-age-25-prevacc	557v1	Hensley_sera	pre	103	P	K	-0.15269	5.7275	1.4607	-4.2668	0.73908	-0.5504	118	False	A	103
2015-age-25-prevacc	557v1	Hensley_sera	pre	103	P	V	-0.15458	5.7275	1.4607	-4.2668	0.73908	-0.5504	118	False	A	103
2015-age-25-prevacc	557v1	Hensley_sera	pre	103	P	S	-0.21487	5.7275	1.4607	-4.2668	0.73908	-0.5504	118	False	A	103
2015-age-25-prevacc	557v1	Hensley_sera	pre	103	P	M	-0.21744	5.7275	1.4607	-4.2668	0.73908	-0.5504	118	False	A	103
2015-age-25-prevacc	557v1	Hensley_sera	pre	103	P	F	-0.26365	5.7275	1.4607	-4.2668	0.73908	-0.5504	118	False	A	103
2015-age-25-prevacc	557v1	Hensley_sera	pre	103	P	A	-0.32438	5.7275	1.4607	-4.2668	0.73908	-0.5504	118	False	A	103
2015-age-25-prevacc	557v1	Hensley_sera	pre	103	P	E	-0.35679	5.7275	1.4607	-4.2668	0.73908	-0.5504	118	False	A	103
2015-age-25-prevacc	557v1	Hensley_sera	pre	103	P	T	-0.37815	5.7275	1.4607	-4.2668	0.73908	-0.5504	118	False	A	103
2015-age-25-prevacc	557v1	Hensley_sera	pre	103	P	I	-0.42638	5.7275	1.4607	-4.2668	0.73908	-0.5504	118	False	A	103
2015-age-25-prevacc	557v1	Hensley_sera	pre	103	P	R	-0.47538	5.7275	1.4607	-4.2668	0.73908	-0.5504	118	False	A	103
2015-age-25-prevacc	557v1	Hensley_sera	pre	103	P	Q	-0.54413	5.7275	1.4607	-4.2668	0.73908	-0.5504	118	False	A	103
2015-age-25-prevacc	557v1	Hensley_sera	pre	103	P	H	-0.5504	5.7275	1.4607	-4.2668	0.73908	-0.5504	118	False	A	103
2015-age-25-prevacc	557v1	Hensley_sera	pre	103	P	P		5.7275	1.4607	-4.2668	0.73908	-0.5504	118	False	A	103
2015-age-25-prevacc	557v1	Hensley_sera	pre	(HA2)106	H	Y	0.73835	5.0849	1.8844	-3.2006	0.73835	-0.84075	450	False	B	106
2015-age-25-prevacc	557v1	Hensley_sera	pre	(HA2)106	H	P	0.48303	5.0849	1.8844	-3.2006	0.73835	-0.84075	450	False	B	106
2015-age-25-prevacc	557v1	Hensley_sera	pre	(HA2)106	H	E	0.27423	5.0849	1.8844	-3.2006	0.73835	-0.84075	450	False	B	106
2015-age-25-prevacc	557v1	Hensley_sera	pre	(HA2)106	H	I	0.2632	5.0849	1.8844	-3.2006	0.73835	-0.84075	450	False	B	106
2015-age-25-prevacc	557v1	Hensley_sera	pre	(HA2)106	H	Q	0.099756	5.0849	1.8844	-3.2006	0.73835	-0.84075	450	False	B	106
2015-age-25-prevacc	557v1	Hensley_sera	pre	(HA2)106	H	K	0.025448	5.0849	1.8844	-3.2006	0.73835	-0.84075	450	False	B	106
2015-age-25-prevacc	557v1	Hensley_sera	pre	(HA2)106	H	F	0.00016652	5.0849	1.8844	-3.2006	0.73835	-0.84075	450	False	B	106
2015-age-25-prevacc	557v1	Hensley_sera	pre	(HA2)106	H	W	0.00016652	5.0849	1.8844	-3.2006	0.73835	-0.84075	450	False	B	106
2015-age-25-prevacc	557v1	Hensley_sera	pre	(HA2)106	H	D	-0.00046086	5.0849	1.8844	-3.2006	0.73835	-0.84075	450	False	B	106
2015-age-25-prevacc	557v1	Hensley_sera	pre	(HA2)106	H	T	-0.00046086	5.0849	1.8844	-3.2006	0.73835	-0.84075	450	False	B	106
2015-age-25-prevacc	557v1	Hensley_sera	pre	(HA2)106	H	C	-0.00046086	5.0849	1.8844	-3.2006	0.73835	-0.84075	450	False	B	106
2015-age-25-prevacc	557v1	Hensley_sera	pre	(HA2)106	H	N	-0.1592	5.0849	1.8844	-3.2006	0.73835	-0.84075	450	False	B	106
2015-age-25-prevacc	557v1	Hensley_sera	pre	(HA2)106	H	S	-0.19661	5.0849	1.8844	-3.2006	0.73835	-0.84075	450	False	B	106
2015-age-25-prevacc	557v1	Hensley_sera	pre	(HA2)106	H	G	-0.24817	5.0849	1.8844	-3.2006	0.73835	-0.84075	450	False	B	106
2015-age-25-prevacc	557v1	Hensley_sera	pre	(HA2)106	H	M	-0.30682	5.0849	1.8844	-3.2006	0.73835	-0.84075	450	False	B	106
2015-age-25-prevacc	557v1	Hensley_sera	pre	(HA2)106	H	R	-0.41061	5.0849	1.8844	-3.2006	0.73835	-0.84075	450	False	B	106
2015-age-25-prevacc	557v1	Hensley_sera	pre	(HA2)106	H	V	-0.51019	5.0849	1.8844	-3.2006	0.73835	-0.84075	450	False	B	106
2015-age-25-prevacc	557v1	Hensley_sera	pre	(HA2)106	H	A	-0.52683	5.0849	1.8844	-3.2006	0.73835	-0.84075	450	False	B	106
2015-age-25-prevacc	557v1	Hensley_sera	pre	(HA2)106	H	L	-0.84075	5.0849	1.8844	-3.2006	0.73835	-0.84075	450	False	B	106
2015-age-25-prevacc	557v1	Hensley_sera	pre	(HA2)106	H	H		5.0849	1.8844	-3.2006	0.73835	-0.84075	450	False	B	106
2015-age-25-prevacc	557v1	Hensley_sera	pre	53	D	S	0.73445	4.7938	3.1616	-1.6322	0.73445	-0.85012	68	False	A	53
2015-age-25-prevacc	557v1	Hensley_sera	pre	53	D	L	0.65082	4.7938	3.1616	-1.6322	0.73445	-0.85012	68	False	A	53
2015-age-25-prevacc	557v1	Hensley_sera	pre	53	D	N	0.4799	4.7938	3.1616	-1.6322	0.73445	-0.85012	68	False	A	53
2015-age-25-prevacc	557v1	Hensley_sera	pre	53	D	A	0.3863	4.7938	3.1616	-1.6322	0.73445	-0.85012	68	False	A	53
2015-age-25-prevacc	557v1	Hensley_sera	pre	53	D	R	0.33022	4.7938	3.1616	-1.6322	0.73445	-0.85012	68	False	A	53
2015-age-25-prevacc	557v1	Hensley_sera	pre	53	D	Y	0.31719	4.7938	3.1616	-1.6322	0.73445	-0.85012	68	False	A	53
2015-age-25-prevacc	557v1	Hensley_sera	pre	53	D	V	0.26269	4.7938	3.1616	-1.6322	0.73445	-0.85012	68	False	A	53
2015-age-25-prevacc	557v1	Hensley_sera	pre	53	D	Q	7.5784e-06	4.7938	3.1616	-1.6322	0.73445	-0.85012	68	False	A	53
2015-age-25-prevacc	557v1	Hensley_sera	pre	53	D	H	7.5784e-06	4.7938	3.1616	-1.6322	0.73445	-0.85012	68	False	A	53
2015-age-25-prevacc	557v1	Hensley_sera	pre	53	D	K	7.5784e-06	4.7938	3.1616	-1.6322	0.73445	-0.85012	68	False	A	53
2015-age-25-prevacc	557v1	Hensley_sera	pre	53	D	T	7.5784e-06	4.7938	3.1616	-1.6322	0.73445	-0.85012	68	False	A	53
2015-age-25-prevacc	557v1	Hensley_sera	pre	53	D	C	-8.8375e-05	4.7938	3.1616	-1.6322	0.73445	-0.85012	68	False	A	53
2015-age-25-prevacc	557v1	Hensley_sera	pre	53	D	F	-8.8375e-05	4.7938	3.1616	-1.6322	0.73445	-0.85012	68	False	A	53
2015-age-25-prevacc	557v1	Hensley_sera	pre	53	D	M	-8.8375e-05	4.7938	3.1616	-1.6322	0.73445	-0.85012	68	False	A	53
2015-age-25-prevacc	557v1	Hensley_sera	pre	53	D	P	-0.00034186	4.7938	3.1616	-1.6322	0.73445	-0.85012	68	False	A	53
2015-age-25-prevacc	557v1	Hensley_sera	pre	53	D	W	-0.00034186	4.7938	3.1616	-1.6322	0.73445	-0.85012	68	False	A	53
2015-age-25-prevacc	557v1	Hensley_sera	pre	53	D	I	-0.26303	4.7938	3.1616	-1.6322	0.73445	-0.85012	68	False	A	53
2015-age-25-prevacc	557v1	Hensley_sera	pre	53	D	G	-0.51807	4.7938	3.1616	-1.6322	0.73445	-0.85012	68	False	A	53
2015-age-25-prevacc	557v1	Hensley_sera	pre	53	D	E	-0.85012	4.7938	3.1616	-1.6322	0.73445	-0.85012	68	False	A	53
2015-age-25-prevacc	557v1	Hensley_sera	pre	53	D	D		4.7938	3.1616	-1.6322	0.73445	-0.85012	68	False	A	53
2015-age-25-prevacc	557v1	Hensley_sera	pre	(HA2)147	A	H	0.7342	4.2033	1.6061	-2.5972	0.7342	-0.58688	491	False	B	147
2015-age-25-prevacc	557v1	Hensley_sera	pre	(HA2)147	A	S	0.34792	4.2033	1.6061	-2.5972	0.7342	-0.58688	491	False	B	147
2015-age-25-prevacc	557v1	Hensley_sera	pre	(HA2)147	A	F	0.26323	4.2033	1.6061	-2.5972	0.7342	-0.58688	491	False	B	147
2015-age-25-prevacc	557v1	Hensley_sera	pre	(HA2)147	A	T	0.1808	4.2033	1.6061	-2.5972	0.7342	-0.58688	491	False	B	147
2015-age-25-prevacc	557v1	Hensley_sera	pre	(HA2)147	A	D	0.077157	4.2033	1.6061	-2.5972	0.7342	-0.58688	491	False	B	147
2015-age-25-prevacc	557v1	Hensley_sera	pre	(HA2)147	A	W	0.0014155	4.2033	1.6061	-2.5972	0.7342	-0.58688	491	False	B	147
2015-age-25-prevacc	557v1	Hensley_sera	pre	(HA2)147	A	Y	0.0014155	4.2033	1.6061	-2.5972	0.7342	-0.58688	491	False	B	147
2015-age-25-prevacc	557v1	Hensley_sera	pre	(HA2)147	A	Q	-0.001828	4.2033	1.6061	-2.5972	0.7342	-0.58688	491	False	B	147
2015-age-25-prevacc	557v1	Hensley_sera	pre	(HA2)147	A	E	-0.062743	4.2033	1.6061	-2.5972	0.7342	-0.58688	491	False	B	147
2015-age-25-prevacc	557v1	Hensley_sera	pre	(HA2)147	A	G	-0.10078	4.2033	1.6061	-2.5972	0.7342	-0.58688	491	False	B	147
2015-age-25-prevacc	557v1	Hensley_sera	pre	(HA2)147	A	V	-0.13793	4.2033	1.6061	-2.5972	0.7342	-0.58688	491	False	B	147
2015-age-25-prevacc	557v1	Hensley_sera	pre	(HA2)147	A	K	-0.15272	4.2033	1.6061	-2.5972	0.7342	-0.58688	491	False	B	147
2015-age-25-prevacc	557v1	Hensley_sera	pre	(HA2)147	A	L	-0.2248	4.2033	1.6061	-2.5972	0.7342	-0.58688	491	False	B	147
2015-age-25-prevacc	557v1	Hensley_sera	pre	(HA2)147	A	C	-0.23575	4.2033	1.6061	-2.5972	0.7342	-0.58688	491	False	B	147
2015-age-25-prevacc	557v1	Hensley_sera	pre	(HA2)147	A	I	-0.2658	4.2033	1.6061	-2.5972	0.7342	-0.58688	491	False	B	147
2015-age-25-prevacc	557v1	Hensley_sera	pre	(HA2)147	A	M	-0.2658	4.2033	1.6061	-2.5972	0.7342	-0.58688	491	False	B	147
2015-age-25-prevacc	557v1	Hensley_sera	pre	(HA2)147	A	N	-0.2658	4.2033	1.6061	-2.5972	0.7342	-0.58688	491	False	B	147
2015-age-25-prevacc	557v1	Hensley_sera	pre	(HA2)147	A	R	-0.29635	4.2033	1.6061	-2.5972	0.7342	-0.58688	491	False	B	147
2015-age-25-prevacc	557v1	Hensley_sera	pre	(HA2)147	A	P	-0.58688	4.2033	1.6061	-2.5972	0.7342	-0.58688	491	False	B	147
2015-age-25-prevacc	557v1	Hensley_sera	pre	(HA2)147	A	A		4.2033	1.6061	-2.5972	0.7342	-0.58688	491	False	B	147
2015-age-25-prevacc	557v1	Hensley_sera	pre	140	I	M	0.7277	2.6357	1.3718	-1.264	0.7277	-0.46304	155	False	A	140
2015-age-25-prevacc	557v1	Hensley_sera	pre	140	I	T	0.51817	2.6357	1.3718	-1.264	0.7277	-0.46304	155	False	A	140
2015-age-25-prevacc	557v1	Hensley_sera	pre	140	I	P	0.1226	2.6357	1.3718	-1.264	0.7277	-0.46304	155	False	A	140
2015-age-25-prevacc	557v1	Hensley_sera	pre	140	I	S	0.00035537	2.6357	1.3718	-1.264	0.7277	-0.46304	155	False	A	140
2015-age-25-prevacc	557v1	Hensley_sera	pre	140	I	Q	0.00035537	2.6357	1.3718	-1.264	0.7277	-0.46304	155	False	A	140
2015-age-25-prevacc	557v1	Hensley_sera	pre	140	I	N	0.00035537	2.6357	1.3718	-1.264	0.7277	-0.46304	155	False	A	140
2015-age-25-prevacc	557v1	Hensley_sera	pre	140	I	C	0.00027813	2.6357	1.3718	-1.264	0.7277	-0.46304	155	False	A	140
2015-age-25-prevacc	557v1	Hensley_sera	pre	140	I	G	0.00027813	2.6357	1.3718	-1.264	0.7277	-0.46304	155	False	A	140
2015-age-25-prevacc	557v1	Hensley_sera	pre	140	I	W	0.00027813	2.6357	1.3718	-1.264	0.7277	-0.46304	155	False	A	140
2015-age-25-prevacc	557v1	Hensley_sera	pre	140	I	D	0.00027813	2.6357	1.3718	-1.264	0.7277	-0.46304	155	False	A	140
2015-age-25-prevacc	557v1	Hensley_sera	pre	140	I	Y	0.00027813	2.6357	1.3718	-1.264	0.7277	-0.46304	155	False	A	140
2015-age-25-prevacc	557v1	Hensley_sera	pre	140	I	E	0.00027813	2.6357	1.3718	-1.264	0.7277	-0.46304	155	False	A	140
2015-age-25-prevacc	557v1	Hensley_sera	pre	140	I	F	0.00027813	2.6357	1.3718	-1.264	0.7277	-0.46304	155	False	A	140
2015-age-25-prevacc	557v1	Hensley_sera	pre	140	I	A	0.00027813	2.6357	1.3718	-1.264	0.7277	-0.46304	155	False	A	140
2015-age-25-prevacc	557v1	Hensley_sera	pre	140	I	K	-0.15294	2.6357	1.3718	-1.264	0.7277	-0.46304	155	False	A	140
2015-age-25-prevacc	557v1	Hensley_sera	pre	140	I	R	-0.19232	2.6357	1.3718	-1.264	0.7277	-0.46304	155	False	A	140
2015-age-25-prevacc	557v1	Hensley_sera	pre	140	I	L	-0.20925	2.6357	1.3718	-1.264	0.7277	-0.46304	155	False	A	140
2015-age-25-prevacc	557v1	Hensley_sera	pre	140	I	V	-0.24644	2.6357	1.3718	-1.264	0.7277	-0.46304	155	False	A	140
2015-age-25-prevacc	557v1	Hensley_sera	pre	140	I	H	-0.46304	2.6357	1.3718	-1.264	0.7277	-0.46304	155	False	A	140
2015-age-25-prevacc	557v1	Hensley_sera	pre	140	I	I		2.6357	1.3718	-1.264	0.7277	-0.46304	155	False	A	140
2015-age-25-prevacc	557v1	Hensley_sera	pre	315	K	S	0.72119	4.0735	0.9842	-3.0893	0.72119	-0.68058	330	False	A	315
2015-age-25-prevacc	557v1	Hensley_sera	pre	315	K	A	0.26297	4.0735	0.9842	-3.0893	0.72119	-0.68058	330	False	A	315
2015-age-25-prevacc	557v1	Hensley_sera	pre	315	K	V	4.5216e-05	4.0735	0.9842	-3.0893	0.72119	-0.68058	330	False	A	315
2015-age-25-prevacc	557v1	Hensley_sera	pre	315	K	G	-6.6963e-05	4.0735	0.9842	-3.0893	0.72119	-0.68058	330	False	A	315
2015-age-25-prevacc	557v1	Hensley_sera	pre	315	K	F	-6.6963e-05	4.0735	0.9842	-3.0893	0.72119	-0.68058	330	False	A	315
2015-age-25-prevacc	557v1	Hensley_sera	pre	315	K	P	-6.6963e-05	4.0735	0.9842	-3.0893	0.72119	-0.68058	330	False	A	315
2015-age-25-prevacc	557v1	Hensley_sera	pre	315	K	C	-6.6963e-05	4.0735	0.9842	-3.0893	0.72119	-0.68058	330	False	A	315
2015-age-25-prevacc	557v1	Hensley_sera	pre	315	K	H	-6.6963e-05	4.0735	0.9842	-3.0893	0.72119	-0.68058	330	False	A	315
2015-age-25-prevacc	557v1	Hensley_sera	pre	315	K	W	-6.6963e-05	4.0735	0.9842	-3.0893	0.72119	-0.68058	330	False	A	315
2015-age-25-prevacc	557v1	Hensley_sera	pre	315	K	T	-0.051184	4.0735	0.9842	-3.0893	0.72119	-0.68058	330	False	A	315
2015-age-25-prevacc	557v1	Hensley_sera	pre	315	K	M	-0.10117	4.0735	0.9842	-3.0893	0.72119	-0.68058	330	False	A	315
2015-age-25-prevacc	557v1	Hensley_sera	pre	315	K	L	-0.13564	4.0735	0.9842	-3.0893	0.72119	-0.68058	330	False	A	315
2015-age-25-prevacc	557v1	Hensley_sera	pre	315	K	Y	-0.22321	4.0735	0.9842	-3.0893	0.72119	-0.68058	330	False	A	315
2015-age-25-prevacc	557v1	Hensley_sera	pre	315	K	I	-0.24294	4.0735	0.9842	-3.0893	0.72119	-0.68058	330	False	A	315
2015-age-25-prevacc	557v1	Hensley_sera	pre	315	K	D	-0.24294	4.0735	0.9842	-3.0893	0.72119	-0.68058	330	False	A	315
2015-age-25-prevacc	557v1	Hensley_sera	pre	315	K	R	-0.41842	4.0735	0.9842	-3.0893	0.72119	-0.68058	330	False	A	315
2015-age-25-prevacc	557v1	Hensley_sera	pre	315	K	N	-0.47585	4.0735	0.9842	-3.0893	0.72119	-0.68058	330	False	A	315
2015-age-25-prevacc	557v1	Hensley_sera	pre	315	K	Q	-0.51692	4.0735	0.9842	-3.0893	0.72119	-0.68058	330	False	A	315
2015-age-25-prevacc	557v1	Hensley_sera	pre	315	K	E	-0.68058	4.0735	0.9842	-3.0893	0.72119	-0.68058	330	False	A	315
2015-age-25-prevacc	557v1	Hensley_sera	pre	315	K	K		4.0735	0.9842	-3.0893	0.72119	-0.68058	330	False	A	315
2015-age-25-prevacc	557v1	Hensley_sera	pre	50	E	L	0.71383	4.812	3.0142	-1.7978	0.71383	-0.59647	65	False	A	50
2015-age-25-prevacc	557v1	Hensley_sera	pre	50	E	Q	0.59641	4.812	3.0142	-1.7978	0.71383	-0.59647	65	False	A	50
2015-age-25-prevacc	557v1	Hensley_sera	pre	50	E	D	0.39783	4.812	3.0142	-1.7978	0.71383	-0.59647	65	False	A	50
2015-age-25-prevacc	557v1	Hensley_sera	pre	50	E	N	0.25152	4.812	3.0142	-1.7978	0.71383	-0.59647	65	False	A	50
2015-age-25-prevacc	557v1	Hensley_sera	pre	50	E	Y	0.25152	4.812	3.0142	-1.7978	0.71383	-0.59647	65	False	A	50
2015-age-25-prevacc	557v1	Hensley_sera	pre	50	E	M	0.25152	4.812	3.0142	-1.7978	0.71383	-0.59647	65	False	A	50
2015-age-25-prevacc	557v1	Hensley_sera	pre	50	E	F	0.25152	4.812	3.0142	-1.7978	0.71383	-0.59647	65	False	A	50
2015-age-25-prevacc	557v1	Hensley_sera	pre	50	E	T	0.13791	4.812	3.0142	-1.7978	0.71383	-0.59647	65	False	A	50
2015-age-25-prevacc	557v1	Hensley_sera	pre	50	E	A	0.13785	4.812	3.0142	-1.7978	0.71383	-0.59647	65	False	A	50
2015-age-25-prevacc	557v1	Hensley_sera	pre	50	E	C	0.016519	4.812	3.0142	-1.7978	0.71383	-0.59647	65	False	A	50
2015-age-25-prevacc	557v1	Hensley_sera	pre	50	E	K	0.0070783	4.812	3.0142	-1.7978	0.71383	-0.59647	65	False	A	50
2015-age-25-prevacc	557v1	Hensley_sera	pre	50	E	W	0.00068742	4.812	3.0142	-1.7978	0.71383	-0.59647	65	False	A	50
2015-age-25-prevacc	557v1	Hensley_sera	pre	50	E	V	-0.093391	4.812	3.0142	-1.7978	0.71383	-0.59647	65	False	A	50
2015-age-25-prevacc	557v1	Hensley_sera	pre	50	E	G	-0.16179	4.812	3.0142	-1.7978	0.71383	-0.59647	65	False	A	50
2015-age-25-prevacc	557v1	Hensley_sera	pre	50	E	S	-0.21067	4.812	3.0142	-1.7978	0.71383	-0.59647	65	False	A	50
2015-age-25-prevacc	557v1	Hensley_sera	pre	50	E	H	-0.21972	4.812	3.0142	-1.7978	0.71383	-0.59647	65	False	A	50
2015-age-25-prevacc	557v1	Hensley_sera	pre	50	E	P	-0.24041	4.812	3.0142	-1.7978	0.71383	-0.59647	65	False	A	50
2015-age-25-prevacc	557v1	Hensley_sera	pre	50	E	R	-0.27533	4.812	3.0142	-1.7978	0.71383	-0.59647	65	False	A	50
2015-age-25-prevacc	557v1	Hensley_sera	pre	50	E	I	-0.59647	4.812	3.0142	-1.7978	0.71383	-0.59647	65	False	A	50
[truncated: 337,601 more rows]
